# Supplementary material for: Social capital and Internet use in an age-comparative perspective with a focus on later life
Source: PLoS One. 2018 Feb 26;13(2):e0192119. doi: 10.1371/journal.pone.0192119 (PMC5826529; doi:10.1371/journal.pone.0192119)
Supplement: S1 File — (CSV) [file pone.0192119.s001.csv]

ID	SocialDiversity	SocialParticipation	Bonding1	Bonding2	Bonding3	Resources1	Resources2	Resources3	Resources4	Resources5	Resources6	Bridging1	Bridging2	Bridging3	CloseFamily	CloseFamilySameHouse	CloseFamilySameNeighborhood	CloseFamilyCity	CloseFamilyOtherCity	CloseFamilyOtherCityFar	CloseFamilyAbroad	CloseFamilyFace2Face	CloseFamilyTelephone	CloseFamilyMobile	CloseFamilyNet	CloseFriends	CloseFriendsSameHouse	CloseFriendsNeighborhood	CloseFriendsCity	CloseFriendsOtherCity	CloseFriendsOtherCityFar	CloseFriendsAbroad	CloseFriendsFace2Face	CloseFriendsTelephone	CloseFriendsMobile	CloseFriendsNet	HasTV	HasMobile	HasTelephone	HasLaptop	HasPC	HasInternetHome	FrequencyOnline	ReasonsNetNonUsers	OnlineWhere	ReasonsUseWeb	ActivitiesOnlineEmail	MessengerChatRooms	SNS
1	Strongly agree	Daily	Neither disagree, nor agree	Disagree	Strongly Disagree	Friends	Friends	Coworkers	Acquaintances	Friends	Coworkers	Agree	Agree	Strongly Agree	1	0	0	0	1	0	0	At least once a month	At least once a week	Daily	At least once a week	9	0	0	7	1	0	1	At least once a week	At least once a month	Daily	Daily	Yes	Yes	Yes	Yes	Yes	Yes	Daily	0	Home	Talk to family/friends	Yes	No	Yes
2	Agree	At least once a week	Strongly Disagree	Strongly Agree	Strongly Agree	Family	Friends	Friends	Friends	Friends	No one	Strongly Agree	Strongly Agree	Strongly Agree	5	1	0	0	0	4	0	At least once a month	Daily	Daily	At least once a month	4	0	0	1	0	3	0	At least once a month	Rarely/Never	At least once a week	Daily	Yes	Yes	Yes	Yes	No	Yes	Daily	0	Work	Search Info	Yes	No	Yes
3	Agree	At least once a week	Disagree	Agree	Agree	Family	Family	Friends	Friends	Friends	Friends	Agree	Agree	Agree	3	0	0	0	3	0	0	At least once a week	Rarely/Never	Daily	Rarely/Never	8	0	0	4	2	2	0	At least once a week	Rarely/Never	At least once a week	At least once a week	Yes	Yes	Yes	Yes	Yes	Yes	Daily	0	Home and Work	Search Info	Yes	No	No
4	Agree	At least once a week	Disagree	Strongly Agree	Strongly Agree	Friends	Family	Friends	Friends	Friends	No one	Strongly Agree	Strongly Agree	Strongly Agree	4	2	0	2	0	0	0	At least once a week	Rarely/Never	At least once a week	Rarely/Never	6	0	0	6	0	0	0	At least once a week	Rarely/Never	At least once a week	At least once a week	Yes	Yes	Yes	Yes	Yes	Yes	Daily	0	Home and Work	Search Info	Yes	No	Yes
5	Agree	Daily	Disagree	Agree	Agree	Family	Family	Acquaintances	No one	Family	No one	Agree	Disagree	Agree	25	0	0	20	0	0	5	At least once a month	Rarely/Never	At least once a week	Rarely/Never	6	0	0	6	0	0	0	At least once a month	Rarely/Never	At least once a month	Rarely/Never	Yes	Yes	No	No	No	No	Does not use	Does not interest me
6	Agree	At least once a week	Disagree	Agree	Agree	Family	Family	Family	Family	Family	Family	Agree	Neither disagree, nor agree	Neither disagree, nor agree	10	3	2	5	0	0	0	Daily	At least once a week	Daily	Rarely/Never	25	0	5	18	0	0	2	Daily	At least once a month	At least once a week	Daily	Yes	Yes	Yes	Yes	No	Yes	Daily	0	Home and Work	Search Info	Yes	Yes	No
7	Neither disagree, nor agree	Rarely/Never	Strongly Agree	Disagree	Disagree	Family	Family	Family	Family	Family	Family	Neither disagree, nor agree	Disagree	Disagree	6	0	0	6	0	0	0	At least once a week	At least once a week	At least once a week	Rarely/Never		DK	DK	DK	DK	DK	DK	DK	DK	DK	DK	Yes	Yes	Yes	Yes	No	Yes	1-2 times a week	0	Home	Search Info	Yes	No	No
8	Agree	At least once a week	Agree	Neither disagree, nor agree	Agree	Family	Family	Family	Family	No one	No one	Agree	Disagree	Neither disagree, nor agree	10	3	2	5	0	0	0	Daily	Daily	Daily	Rarely/Never	18	0	10	8	0	0	0	Daily	Rarely/Never	At least once a month	Rarely/Never	Yes	Yes	Yes	Yes	No	Yes	Does not use	Other
9	Agree	Rarely/Never	Agree	Neither disagree, nor agree	Disagree	Family	Family	Family	Family	Family	Neighbors	Agree	Disagree	Neither disagree, nor agree	4	0	4	0	0	0	0	Daily	Daily	Rarely/Never	Rarely/Never	15	0	15	0	0	0	0	At least once a week	Rarely/Never	Rarely/Never	Rarely/Never	Yes	No	Yes	No	No	No	Does not use	Do not have a computer
10	Neither disagree, nor agree	Daily	Agree	Disagree	Agree	Family	Family	Family	Family	Family	Neighbors	Agree	Disagree	Neither disagree, nor agree	6	1	3	2	0	0	0	Daily	Daily	Daily	Rarely/Never		DK	DK	DK	DK	DK	DK	DK	DK	DK	DK	Yes	Yes	Yes	No	No	No	Does not use	It's complicated
11	Agree	At least once a week	Strongly Agree	Disagree	Agree	Family	Family	Friends	Friends	Family	Family	Agree	Disagree	Neither disagree, nor agree	4	4	0	0	0	0	0	Daily	Rarely/Never	Daily	Rarely/Never		DK	DK	DK	DK	DK	DK	DK	DK	DK	DK	Yes	Yes	Yes	Yes	No	Yes	Does not use	Does not interest me
12	Agree	At least once a week	Disagree	Disagree	Agree	Family	Family	Family	Family	Family	Neighbors	Strongly Agree	Disagree	Disagree	5	5	0	0	0	0	0	Daily	Rarely/Never	Daily	Rarely/Never		DK	DK	DK	DK	DK	DK	DK	DK	DK	DK	Yes	Yes	Yes	Yes	Yes	Yes	Does not use	Do not know how it works
13	Neither disagree, nor agree	Daily	Disagree	Neither disagree, nor agree	Strongly Agree	Family	Family	Friends	Friends	Family	Neighbors	Agree	Neither disagree, nor agree	Neither disagree, nor agree	19	1	4	6	0	8	0	At least once a week	At least once a week	Daily	Rarely/Never	18	0	15	0	0	3	0	Daily	At least once a month	At least once a week	Rarely/Never	Yes	Yes	Yes	No	No	No	Does not use	Does not interest me
14	Agree	Daily	Disagree	Agree	Strongly Agree	Family	Neighbors	Family	Family	Friends	Neighbors	Strongly Agree	Strongly Agree	Strongly Agree	18	2	0	10	0	6	0	At least once a week	Rarely/Never	Daily	At least once a week	26	0	12	10	0	0	4	Daily	Rarely/Never	At least once a week	Daily	Yes	Yes	Yes	Yes	No	Yes	Daily	0	Home and Work	Occupy my free time	Yes	Yes	No
15	Agree	Daily	Disagree	Agree	Agree	Family	Friends	Family	Friends	Family	Family	Agree	Agree	Agree	26	4	0	8	0	10	4	At least once a week	Rarely/Never	Daily	Daily	20	0	0	18	0	0	2	Daily	Rarely/Never	At least once a week	Daily	Yes	Yes	Yes	Yes	No	Yes	Daily	0	Home and Work	Search Info	Yes	Yes	No
16	Neither disagree, nor agree	At least once a week	Disagree	Neither disagree, nor agree	Agree	Friends	Family	Family	Friends	Family	Neighbors	Agree	Neither disagree, nor agree	Agree	18	0	4	6	0	0	8	At least once a week	At least once a week	Daily	Rarely/Never	12	0	7	5	0	0	0	Daily	Rarely/Never	At least once a week	Rarely/Never	Yes	Yes	Yes	No	No	No	Does not use	Do not have a computer
17	Agree	At least once a month	Disagree	Strongly Agree	Strongly Agree	Family	Family	Family	Friends	Coworkers	Neighbors	Agree	Agree	Agree	7	2	3	2	0	0	0	Daily	Daily	Daily	At least once a month	3	0	0	3	0	0	0	At least once a week	Rarely/Never	At least once a month	Daily	Yes	Yes	No	Yes	Yes	Yes	Daily	0	Home and Work	Occupy my free time	No	Yes	Yes
18	Agree	At least once a week	Disagree	Neither disagree, nor agree	Agree	Family	Family	Family	Family	Family	Family	Agree	Neither disagree, nor agree	Neither disagree, nor agree	21	5	0	6	0	0	10	At least once a week	At least once a month	Daily	Rarely/Never	24	0	14	6	0	0	4	At least once a week	Rarely/Never	At least once a week	Rarely/Never	Yes	Yes	Yes	Yes	No	Yes	Does not use	Does not interest me
19	Agree	At least once a week	Disagree	Disagree	Disagree	Family	Family	Family	Friends	Family	Neighbors	Neither disagree, nor agree	Neither disagree, nor agree	Neither disagree, nor agree	14	1	4	3	0	6	0	At least once a week	Rarely/Never	At least once a week	Rarely/Never	24	0	16	8	0	0	0	At least once a week	Rarely/Never	At least once a week	Rarely/Never	Yes	Yes	Yes	No	No	No	Does not use	Do not know how it works
20	Agree	Daily	Disagree	Disagree	Agree	Family	Family	Family	Friends	Friends	Neighbors	Agree	Agree	Agree	15	5	2	4	0	0	4	Daily	At least once a month	Daily	At least once a month	25	0	15	10	0	0	0	At least once a week	Rarely/Never	At least once a week	Daily	Yes	Yes	Yes	Yes	No	Yes	Daily	0	Home	Search Info	Yes	Yes	No
21	Agree	Rarely/Never	Disagree	Agree	Agree	Friends	Family	Friends	Friends	Family	Family	Agree	Agree	Strongly Agree	10	7	3	1	1	2	2	Daily	Daily	At least once a week	At least once a week	4	0	2	2	0	0	0	Daily	Daily	At least once a month	Rarely/Never	Yes	Yes	Yes	Yes	Yes	Yes	3-4 times a week	0	Home	Search Info	No	No	No
22	Agree	At least once a week	Strongly Disagree	Agree	Neither disagree, nor agree	Family	No one	Family	No one	Family	Acquaintances	Strongly Disagree	Strongly Disagree	Strongly Agree	3	0	0	0	3	0	0	At least once a week	Rarely/Never	Daily	Rarely/Never	3	0	3	0	0	0	0	At least once a week	Rarely/Never	At least once a week	Rarely/Never	Yes	Yes	Yes	No	No	No	Does not use	It's complicated
23	Agree	Rarely/Never	Strongly Disagree	Strongly Agree	Strongly Agree	No one	Family	No one	Friends	No one	Friends	Agree	Neither disagree, nor agree	Agree	10	3	4	1	0	1	1	Daily	At least once a month	Daily	At least once a week	0	0	0	0	0	0	0	DK	DK	DK	DK	Yes	Yes	Yes	Yes	No	Yes	1-2 times a week	0	Home	Search Info	Yes	No	No
24	Agree	Daily	Agree	Neither disagree, nor agree	Agree	Family	Family	Family	Family	Family	Family	Agree	Agree	Agree	9	5	2	2	0	0	0	Daily	At least once a week	Daily	Rarely/Never	21	0	8	12	0	0	1	At least once a week	At least once a month	Daily	At least once a week	Yes	Yes	No	Yes	No	Yes	Daily	0	Home	Talk to family/friends	Yes	Yes	No
25	Neither disagree, nor agree	At least once a month	Agree	Strongly Disagree	Agree	Family	Friends	Coworkers	Friends	Friends	Acquaintances	Agree	Neither disagree, nor agree	Neither disagree, nor agree	10	2	2	6	0	0	0	Daily	At least once a month	At least once a month	Rarely/Never	6	0	0	6	0	0	0	At least once a week	At least once a month	At least once a week	Rarely/Never	Yes	Yes	Yes	Yes	Yes	Yes	Daily	0	Work	Search Info	Yes	No	No
26	Agree	At least once a month	Neither disagree, nor agree	Agree	Agree	Family	Family	Coworkers	Family	Coworkers	Family	Agree	Neither disagree, nor agree	Neither disagree, nor agree	7	3	4	0	0	0	0	Daily	Daily	Daily	Rarely/Never	4	0	0	4	0	0	0	At least once a month	At least once a month	At least once a month	Rarely/Never	Yes	Yes	Yes	No	Yes	Yes	1-2 times a week	0	Work	Search Info	Yes	No	No
27	Agree	At least once a week	Strongly Agree	Disagree	Neither disagree, nor agree	Family	Friends	Family	Friends	Family	Friends	Agree	Neither disagree, nor agree	Agree	7	1	2	4	0	0	0	Daily	At least once a week	At least once a week	Rarely/Never	6	0	3	3	0	0	0	At least once a week	At least once a month	At least once a week	Rarely/Never	Yes	Yes	Yes	No	No	No	Does not use	Other
28	Neither disagree, nor agree	Rarely/Never	Agree	Disagree	Disagree	Family	Family	Family	Family	Family	Family	Neither disagree, nor agree	Neither disagree, nor agree	Neither disagree, nor agree	7	0	7	0	0	0	0	At least once a week	At least once a week	Rarely/Never	Rarely/Never	3	0	3	0	0	0	0	Daily	At least once a month	Rarely/Never	Rarely/Never	Yes	Yes	Yes	No	No	No	Does not know what Internet is	Doesn't know what Internet is
29	Agree	At least once a week	Agree	Agree	Agree	Family	Friends	Family	Friends	Friends	Neighbors	Agree	Neither disagree, nor agree	Agree	4	4	0	0	0	0	0	Daily	At least once a week	Daily	Rarely/Never	20	0	10	10	0	0	0	At least once a week	Rarely/Never	At least once a week	Daily	Yes	Yes	Yes	Yes	No	Yes	Daily	0	Home	Search Info	Yes	Yes	No
30	Agree	At least once a month	Disagree	Agree	Agree	Family	Family	Coworkers	Coworkers	Coworkers	Acquaintances	Agree	Neither disagree, nor agree	Agree	3	3	0	0	0	0	0	Daily	At least once a week	Daily	At least once a week	5	0	0	5	0	0	0	At least once a month	At least once a month	At least once a week	Rarely/Never	Yes	Yes	Yes	Yes	Yes	Yes	Daily	0	Work	Study	Yes	No	No
31	Neither disagree, nor agree	At least once a week	Agree	Disagree	Disagree	Family	Family	Coworkers	Friends	Friends	Acquaintances	Agree	Neither disagree, nor agree	Neither disagree, nor agree	5	0	0	5	0	0	0	At least once a month	Rarely/Never	At least once a month	Rarely/Never	5	0	0	5	0	0	0	At least once a week	Rarely/Never	At least once a week	At least once a week	Yes	Yes	No	No	Yes	Yes	3-4 times a week	0	Home and Work	Study	No	Yes	No
32	Neither disagree, nor agree	Daily	Strongly Agree	Disagree	Agree	Family	Family	Friends	Family	Family	Friends	Agree	Neither disagree, nor agree	Agree	5	0	0	5	0	0	0	At least once a week	At least once a week	At least once a week	Rarely/Never	6	0	3	3	0	0	0	At least once a month	Rarely/Never	At least once a month	Rarely/Never	Yes	Yes	Yes	No	No	No	Does not use	Does not interest me
33	Agree	Rarely/Never	Disagree	Neither disagree, nor agree	Neither disagree, nor agree	Family	Family	Family	Family	Family	Acquaintances	Agree	Disagree	Disagree	5	1	0	4	0	0	0	At least once a month	At least once a month	At least once a month	Rarely/Never	3	0	0	3	0	0	0	At least once a month	At least once a month	At least once a month	Rarely/Never	Yes	Yes	Yes	No	No	No	Does not use	Do not have a computer
34	Neither disagree, nor agree	Rarely/Never	Neither disagree, nor agree	Agree	Agree	Family	Family	Coworkers	Friends	Friends	Family	Neither disagree, nor agree	Neither disagree, nor agree	Agree	5	1	0	4	0	0	0	Daily	Daily	Daily	At least once a week	2	0	0	1	0	1	0	Daily	At least once a week	At least once a week	At least once a week	Yes	Yes	Yes	Yes	No	No	3-4 times a week	0	Home	Talk to family/friends	No	No	No
35	Agree	At least once a week	Disagree	Agree	Agree	Neighbors	Family	Friends	Family	Family	Friends	Agree	Disagree	Neither disagree, nor agree	2	0	0	2	0	0	0	At least once a week	At least once a week	Rarely/Never	Rarely/Never	2	0	0	2	0	0	0	At least once a week	Rarely/Never	Rarely/Never	At least once a week	Yes	Yes	Yes	Yes	Yes	Yes	Daily	0	Home	Search Info	No	Yes	No
36	Neither disagree, nor agree	Rarely/Never	Disagree	Agree	Agree	Friends	Family	Family	Friends	Acquaintances	Neighbors	Disagree	Disagree	Disagree	12	1	0	10	0	1	0	At least once a month	Daily	Rarely/Never	Rarely/Never	6	0	0	6	0	0	0	At least once a week	At least once a week	Rarely/Never	Rarely/Never	Yes	Yes	Yes	Yes	No	No	Rarely	0	Other	Search Info	No	No	No
37	Strongly disagree	Rarely/Never	Neither disagree, nor agree	Disagree	Disagree	Neighbors	Family	Neighbors	Family	Family	Friends	Neither disagree, nor agree	Neither disagree, nor agree	Disagree	1	0	0	1	0	0	0	At least once a week	At least once a week	Rarely/Never	Rarely/Never	3	0	3	0	0	0	0	Daily	Rarely/Never	Rarely/Never	Rarely/Never	Yes	No	Yes	No	No	No	Does not know what Internet is	Doesn't know what Internet is
38	Neither disagree, nor agree	Rarely/Never	Neither disagree, nor agree	Agree	Agree	Family	Family	Neighbors	Neighbors	Family	Family	Neither disagree, nor agree	Agree	Agree	2	0	2	0	0	0	0	Daily	At least once a month	Rarely/Never	Rarely/Never	1	0	1	0	0	0	0	Daily	Rarely/Never	Rarely/Never	Rarely/Never	Yes	No	Yes	No	No	No	Does not use, but used before	Do not know how it works
39	Agree	Daily	Neither disagree, nor agree	Agree	Strongly Agree	Friends	Friends	Coworkers	Friends	Friends	Family	Agree	Neither disagree, nor agree	Agree	6	3	2	0	0	0	1	Daily	At least once a week	Rarely/Never	Daily	8	0	8	0	0	0	0	Daily	Rarely/Never	Daily	Daily	Yes	Yes	Yes	No	Yes	Yes	Daily	0	Home	Search Info	Yes	Yes	No
40	Neither disagree, nor agree	At least once a week	Strongly Disagree	Agree	Neither disagree, nor agree	Family	Family	Family	No one	Coworkers	Coworkers	Neither disagree, nor agree	Neither disagree, nor agree	Neither disagree, nor agree	1	0	0	1	0	0	0	At least once a week	Daily	Rarely/Never	Rarely/Never	3	0	1	2	0	0	0	At least once a week	Rarely/Never	Rarely/Never	Rarely/Never	Yes	No	Yes	No	No	No	Does not use	Does not interest me
41	Neither disagree, nor agree	At least once a week	Neither disagree, nor agree	Agree	Strongly Agree	Neighbors	Friends	Family	Acquaintances	Family	Friends	Neither disagree, nor agree	Neither disagree, nor agree	Disagree	6	1	4	1	0	0	0	Daily	Rarely/Never	Rarely/Never	Rarely/Never	3	0	3	0	0	0	0	Daily	Rarely/Never	Rarely/Never	Rarely/Never	Yes	No	Yes	No	No	No	Does not use	Do not have a computer
42	Neither disagree, nor agree	Rarely/Never	Disagree	Agree	Strongly Agree	Family	Friends	Coworkers	Coworkers	Family	Acquaintances	Neither disagree, nor agree	Agree	Neither disagree, nor agree	4	3	0	0	0	0	1	At least once a week	Daily	Rarely/Never	At least once a month	10	3	0	5	1	0	1	At least once a week	Daily	Rarely/Never	At least once a month	Yes	Yes	No	Yes	No	Yes	Daily	0	Home	Talk to family/friends	No	Yes	No
43	Neither disagree, nor agree	At least once a week	Disagree	Agree	Agree	Family	Family	Friends	Friends	Family	Acquaintances	Agree	Neither disagree, nor agree	Agree	2	0	0	2	0	0	0	At least once a week	Daily	Daily	Rarely/Never	4	0	0	4	0	0	0	At least once a week	At least once a month	At least once a week	At least once a month	Yes	Yes	Yes	Yes	Yes	Yes	Daily	0	Home	Search Info	Yes	Yes	No
44	Agree	Rarely/Never	Disagree	Strongly Agree	Agree	Friends	Family	Friends	Friends	No one	Neighbors	Disagree	Strongly Disagree	Agree	5	0	0	0	0	2	3	Rarely/Never	Rarely/Never	Rarely/Never	Rarely/Never	5	0	5	0	0	0	0	Daily	At least once a week	Daily	Rarely/Never	Yes	Yes	Yes	No	No	No	Does not use	Do not have a computer
45	Agree	At least once a month	Disagree	Agree	Agree	Acquaintances	Friends	Friends	Friends	Friends	No one	Strongly Agree	Disagree	Strongly Agree	10	0	0	10	0	0	0	At least once a month	Rarely/Never	At least once a week	Rarely/Never	4	0	0	4	0	0	0	At least once a month	Rarely/Never	At least once a week	Rarely/Never	Yes	Yes	No	Yes	Yes	Yes	Daily	0	Work	Study	Yes	No	No
46	Strongly agree	Daily	Strongly Disagree	Strongly Agree	Strongly Agree	Family	Friends	Acquaintances	No one	Acquaintances	Acquaintances	Strongly Agree	Strongly Agree	Agree	4	1	0	2	0	1	0	At least once a month	At least once a week	At least once a week	Rarely/Never	11	0	11	0	0	0	0	Daily	At least once a week	At least once a week	Rarely/Never	Yes	Yes	Yes	No	No	No	Does not use	Do not know how it works
47	Strongly agree	Rarely/Never	Disagree	Neither disagree, nor agree	Strongly Agree	Friends	Family	Family	Friends	Friends	Friends	Strongly Agree	Agree	Strongly Agree	14	0	0	0	0	6	8	Rarely/Never	Rarely/Never	Daily	At least once a month	6	0	1	3	1	1	0	Daily	Rarely/Never	Daily	At least once a week	Yes	Yes	No	Yes	No	Yes	Daily	0	Home	Search Info	Yes	Yes	Yes
48	Agree	Daily	Disagree	Agree	Agree	Friends	Family	Friends	Acquaintances	Neighbors	Acquaintances	Strongly Agree	Agree	Strongly Agree	5	4	0	1	0	0	0	At least once a week	Rarely/Never	At least once a week	Rarely/Never	15	0	15	0	0	0	0	At least once a week	Rarely/Never	At least once a week	Rarely/Never	Yes	Yes	Yes	Yes	No	Yes	1-2 times a week	0	Home	Work	Yes	No	No
49	Agree	Daily	Disagree	Strongly Agree	Strongly Agree	No one	Family	Friends	No one	Acquaintances	Acquaintances	Agree	Agree	Disagree	6	1	0	1	0	4	0	Daily	At least once a week	At least once a week	Rarely/Never	11	0	8	3	0	0	0	Daily	At least once a month	At least once a month	Rarely/Never	Yes	Yes	Yes	No	No	No	At least once a month	0	Other	Search Info	Yes	No	No
50	Disagree	At least once a week	Disagree	Agree	Agree	Acquaintances	Family	Friends	No one	Acquaintances	Friends	Disagree	Strongly Disagree	Disagree	3	0	0	1	2	0	0	At least once a month	At least once a week	Rarely/Never	Rarely/Never	5	0	1	4	0	0	0	At least once a week	At least once a week	Rarely/Never	Rarely/Never	Yes	No	Yes	No	No	No	Does not use	Does not interest me
51	Agree	Rarely/Never	Agree	Disagree	Agree	Family	Family	No one	Friends	Neighbors	Neighbors	Agree	Disagree	Agree	6	1	0	0	0	5	0	Rarely/Never	Daily	Daily	Rarely/Never	1	1	0	0	0	0	0	Rarely/Never	Rarely/Never	Rarely/Never	Rarely/Never	Yes	Yes	No	No	No	No	At least once a month	0	Other	Search Info	No	No	No
52	Strongly agree	At least once a month	Strongly Agree	Strongly Agree	Strongly Agree	Family	Family	Family	Friends	Family	Family	Agree	Strongly Agree	Agree	11	4	7	0	0	0	0	Daily	Rarely/Never	Daily	Rarely/Never	10	0	10	0	0	0	0	Daily	At least once a month	Daily	At least once a week	Yes	Yes	Yes	Yes	No	Yes	3-4 times a week	0	Home	Search Info	Yes	Yes	No
53	Agree	Rarely/Never	Strongly Disagree	Strongly Agree	Strongly Agree	Friends	Family	Friends	Coworkers	No one	Family	Strongly Agree	Strongly Agree	Strongly Agree	13	4	2	6	1	0	0	Daily	Rarely/Never	At least once a month	Rarely/Never	30	4	13	13	0	0	0	At least once a week	At least once a week	Rarely/Never	Rarely/Never	Yes	Yes	Yes	Yes	Yes	Yes	Daily	0	Work	Search Info	Yes	Yes	No
54	Agree	Rarely/Never	Disagree	Disagree	Agree	Acquaintances	Friends	Family	Coworkers	Friends	Acquaintances	Agree	Disagree	Disagree	12	2	2	2	6	0	0	At least once a month	At least once a week	At least once a week	At least once a week	6	0	0	2	4	0	0	Rarely/Never	Rarely/Never	Rarely/Never	At least once a month	Yes	Yes	Yes	Yes	No	Yes	Daily	0	Home and Work	Study	Yes	No	No
55	Neither disagree, nor agree	At least once a week	Disagree	Agree	Agree	Acquaintances	Family	Friends	Coworkers	Friends	Acquaintances	Agree	Agree	Agree	7	0	0	1	5	1	0	At least once a month	Rarely/Never	Daily	Rarely/Never	2	0	0	2	0	0	0	Daily	Rarely/Never	Daily	At least once a month	Yes	Yes	No	Yes	Yes	Yes	Daily	0	Home and Work	Study	Yes	Yes	No
56	Disagree	At least once a week	Disagree	Agree	Agree	Neighbors	Family	Family	Acquaintances	Family	Acquaintances	Neither disagree, nor agree	Neither disagree, nor agree	Neither disagree, nor agree	2	0	0	2	0	0	0	Daily	Rarely/Never	Daily	Rarely/Never	1	0	1	0	0	0	0	At least once a week	At least once a week	Daily	Rarely/Never	Yes	Yes	Yes	No	No	No	Does not use	0
57	Disagree	Rarely/Never	Agree	Agree	Disagree	Family	Family	Family	Friends	Family	No one	Agree	Disagree	Disagree	3	0	0	3	0	0	0	At least once a week	Rarely/Never	At least once a week	Rarely/Never	0	0	0	0	0	0	0	0	0	0	0	Yes	Yes	No	No	No	No	Does not use	0
58	Agree	At least once a month	Neither disagree, nor agree	Neither disagree, nor agree	Neither disagree, nor agree	Friends	Family	Friends	Friends	Family	Friends	Agree	Agree	Agree	11	0	2	2	5	2	0	At least once a month	At least once a week	Daily	Rarely/Never	6	0	0	4	2	0	0	At least once a month	At least once a week	At least once a month	Rarely/Never	Yes	Yes	Yes	No	No	No	Does not use	Do not have a computer
59	Agree	At least once a week	Disagree	Agree	Agree	Family	Family	Family	Friends	Family	Friends	Agree	Agree	Agree	3	0	3	0	0	0	0	At least once a week	Rarely/Never	Daily	Daily	4	0	0	2	2	0	0	At least once a week	At least once a week	Daily	Daily	Yes	Yes	Yes	Yes	Yes	Yes	Daily	0	Home and Work	Talk to family/friends	Yes	No	No
60	Agree	At least once a week	Disagree	Agree	Agree	Acquaintances	Neighbors	Acquaintances	Acquaintances	No one	Acquaintances	Neither disagree, nor agree	Neither disagree, nor agree	Neither disagree, nor agree	5	4	0	0	0	1	0	Daily	Rarely/Never	Rarely/Never	Daily	5	0	0	0	0	5	0	At least once a month	At least once a week	At least once a week	Daily	Yes	Yes	Yes	Yes	Yes	Yes	Daily	0	Home and Work	Search Info	Yes	Yes	No
61	Agree	At least once a month	Disagree	Agree	Agree	Friends	Friends	Family	Friends	Friends	Friends	Agree	Agree	Agree	10	3	6	1	0	0	0	Daily	At least once a week	Daily	Rarely/Never	6	0	4	2	0	0	0	At least once a week	At least once a week	Daily	Rarely/Never	Yes	Yes	Yes	Yes	No	Yes	3-4 times a week	0	Home and Work	Search Info	Yes	No	No
62	Agree	At least once a month	Disagree	Agree	Agree	Family	Family	Family	Acquaintances	Family	Acquaintances	Agree	Disagree	Agree	5	1	0	0	4	0	0	Daily	Daily	Daily	Rarely/Never	5	0	0	0	5	0	0	Rarely/Never	At least once a month	At least once a month	Rarely/Never	Yes	Yes	Yes	No	No	No	Does not use, but used before	Do not have time
63	Agree	At least once a week	Disagree	Disagree	Agree	Family	Family	Acquaintances	Friends	Friends	Friends	Agree	Agree	Agree	3	1	0	1	0	0	1	Rarely/Never	Rarely/Never	At least once a month	Rarely/Never	3	1	0	1	0	1	0	At least once a month	At least once a week	At least once a week	Rarely/Never	Yes	Yes	Yes	Yes	No	Yes	Daily	0	Home and Work	Search Info	Yes	No	Yes
64	Agree	At least once a week	Disagree	Disagree	Agree	Family	Family	Family	Friends	Family	Acquaintances	Neither disagree, nor agree	Neither disagree, nor agree	Neither disagree, nor agree	8	1	7	0	0	0	0	At least once a week	Rarely/Never	Daily	Daily	6	0	0	0	0	6	0	At least once a week	Rarely/Never	At least once a week	At least once a week	Yes	Yes	No	No	Yes	Yes	Daily	0	Home	Talk to family/friends	No	Yes	No
65	Agree	Daily	Disagree	Agree	Agree	Friends	Family	Acquaintances	Acquaintances	Family	Acquaintances	Neither disagree, nor agree	Neither disagree, nor agree	Neither disagree, nor agree	6	1	1	2	0	1	1	At least once a month	Daily	Daily	Rarely/Never	4	0	0	4	0	0	0	Daily	At least once a week	At least once a week	At least once a week	Yes	Yes	Yes	Yes	No	Yes	Daily	0	Home and Work	Search Info	Yes	No	No
66	Agree	At least once a week	Disagree	Agree	Agree	Family	Family	Acquaintances	Coworkers	Family	Acquaintances	Agree	Agree	Agree	10	3	0	0	2	2	3	Daily	Rarely/Never	At least once a week	At least once a week	10	0	0	10	0	0	0	At least once a week	At least once a week	At least once a week	At least once a week	Yes	Yes	Yes	Yes	No	Yes	Daily	0	Home	Occupy my free time	Yes	No	No
67	Disagree	At least once a week	Agree	Disagree	Disagree	No one	No one	Acquaintances	Acquaintances	Acquaintances	Acquaintances	Disagree	Disagree	Disagree	0	0	0	0	0	0	0	0	0	0	0	0	0	0	0	0	0	0	0	0	0	0	Yes	Yes	No	No	No	No	Does not use	Do not know how it works
68	Agree	At least once a week	Agree	Agree	Agree	Family	Family	Friends	No one	No one	Friends	Agree	Agree	Agree	20	2	0	18	0	0	0	At least once a week	At least once a week	At least once a week	At least once a week	30	0	0	20	0	5	5	At least once a week	At least once a week	At least once a week	At least once a week	Yes	Yes	Yes	Yes	No	Yes	Daily	0	Home and Work	Study	Yes	No	No
69	Neither disagree, nor agree	Rarely/Never	Disagree	Agree	Agree	Family	Family	Coworkers	Coworkers	Coworkers	Coworkers	Agree	Agree	Agree	3	2	0	1	0	0	0	Daily	Daily	Daily	Daily	3	0	0	1	2	0	0	Daily	At least once a week	At least once a week	At least once a week	Yes	Yes	Yes	Yes	Yes	Yes	Daily	0	Work	Search Info	Yes	No	No
70	Agree	At least once a month	Disagree	Neither disagree, nor agree	Agree	Family	Friends	Acquaintances	Acquaintances	Friends	Acquaintances	Neither disagree, nor agree	Neither disagree, nor agree	Neither disagree, nor agree	10	0	0	0	5	0	2	At least once a month	At least once a week	At least once a week	At least once a month	6	0	2	4	0	0	0	At least once a week	At least once a week	At least once a week	At least once a week	Yes	Yes	Yes	Yes	No	Yes	Daily	0	Home and Work	Search Info	Yes	No	Yes
71	Strongly agree	At least once a week	Strongly Disagree	Agree	Agree	Friends	Family	Coworkers	Acquaintances	Friends	Neighbors	Strongly Agree	Agree	Strongly Agree	5	0	0	0	5	0	0	At least once a week	Daily	Daily	At least once a week	4	0	0	4	0	0	0	At least once a week	At least once a week	At least once a week	At least once a week	Yes	Yes	Yes	No	Yes	Yes	Daily	0	Home	Search Info	Yes	Yes	No
72	Agree	Rarely/Never	Disagree	Strongly Agree	Agree	Friends	Family	Family	Family	Family	Friends	Agree	Strongly Agree	Strongly Agree	10	1	1	5	0	3	0	Daily	Daily	Daily	Rarely/Never	4	0	4	0	0	0	0	Daily	At least once a month	At least once a month	Rarely/Never	Yes	Yes	Yes	No	No	No	Does not use	Do not have a computer
73	Agree	Daily	Agree	Agree	Agree	Acquaintances	No one	Family	Friends	Family	No one	Agree	Agree	Agree	6	0	0	3	0	0	3	Rarely/Never	At least once a week	At least once a week	Rarely/Never	3	0	3	0	0	0	0	Daily	At least once a month	At least once a month	Rarely/Never	Yes	Yes	Yes	No	No	No	Does not use	Do not have a computer
74	Agree	At least once a week	Disagree	Agree	Agree	Family	Family	No one	Friends	Family	Family	Agree	Agree	Agree	4	1	0	3	0	0	0	Daily	At least once a week	At least once a week	Rarely/Never	4	0	4	0	0	0	0	At least once a week	Rarely/Never	Rarely/Never	Rarely/Never	Yes	Yes	Yes	Yes	Yes	Yes	Daily	0	Home	Search Info	Yes	No	Yes
75	Disagree	Rarely/Never	Agree	Disagree	Disagree	Acquaintances	No one	Acquaintances	No one	Family	Acquaintances	Neither disagree, nor agree	Neither disagree, nor agree	Neither disagree, nor agree	3	0	0	0	2	0	1	Rarely/Never	Rarely/Never	Rarely/Never	Rarely/Never	2	0	2	0	0	0	0	At least once a week	Rarely/Never	Rarely/Never	Rarely/Never	Yes	Yes	Yes	No	No	No	Does not use	Does not interest me
76	Agree	Rarely/Never	Disagree	Strongly Agree	Agree	Family	No one	Friends	No one	Family	No one	Agree	Agree	Agree	5	2	0	3	0	0	0	At least once a week	Rarely/Never	Daily	Rarely/Never	3	0	0	0	3	0	0	At least once a month	Rarely/Never	Daily	Rarely/Never	Yes	Yes	No	No	Yes	Yes	3-4 times a week	0	Home	Study	Yes	No	No
77	Strongly agree	At least once a month	Disagree	Agree	Agree	Friends	Family	Friends	No one	Friends	Friends	Strongly Agree	Disagree	Agree	4	1	0	3	0	0	0	At least once a week	At least once a week	At least once a week	Rarely/Never	5	0	5	0	0	0	0	Daily	Rarely/Never	Rarely/Never	Rarely/Never	Yes	Yes	Yes	Yes	No	Yes	Daily	0	Home	Search Info	Yes	No	Yes
78	Disagree	Daily	Disagree	Agree	Agree	Family	Family	Friends	Friends	Family	Friends	Agree	Agree	Agree	5	0	0	0	5	0	0	At least once a month	At least once a week	Rarely/Never	Rarely/Never	6	0	0	0	6	0	0	At least once a week	Rarely/Never	Rarely/Never	Rarely/Never	Yes	Yes	Yes	Yes	Yes	Yes	Does not use	Does not interest me
79	Agree	At least once a month	Disagree	Agree	Agree	Family	Family	Friends	Friends	Friends	Acquaintances	Neither disagree, nor agree	Neither disagree, nor agree	Neither disagree, nor agree	3	2	1	0	0	0	0	Daily	Rarely/Never	Daily	Rarely/Never	3	0	0	3	0	0	0	Daily	Rarely/Never	Daily	Daily	Yes	Yes	Yes	Yes	Yes	Yes	Daily	0	Home	Search Info	Yes	Yes	Yes
80	Disagree	Daily	Agree	Agree	Agree	No one	No one	Friends	No one	Family	Acquaintances	Agree	Disagree	Agree	2	1	0	1	0	0	0	Daily	Rarely/Never	At least once a week	Rarely/Never	6	0	0	6	0	0	0	Daily	Rarely/Never	Rarely/Never	Rarely/Never	Yes	No	Yes	No	No	No	Does not use	Does not interest me
81	Agree	At least once a week	Disagree	Agree	Agree	Acquaintances	Friends	Friends	Friends	Friends	No one	Agree	Agree	Agree	10	1	0	4	0	5	0	At least once a month	Rarely/Never	At least once a week	At least once a week	20	0	5	15	0	0	0	At least once a month	Rarely/Never	At least once a week	At least once a week	Yes	Yes	Yes	Yes	Yes	Yes	Daily	0	Work	Search Info	Yes	No	No
82	Strongly agree	At least once a week	Disagree	Agree	Agree	Friends	Family	Friends	Friends	Coworkers	Acquaintances	Strongly Agree	Strongly Agree	Agree	1	1	0	0	0	0	0	Daily	Daily	Daily	Rarely/Never	3	0	0	2	1	0	0	At least once a month	At least once a week	At least once a week	Daily	Yes	Yes	Yes	Yes	No	Yes	Daily	0	Home and Work	Work	Yes	Yes	No
83	Agree	At least once a month	Agree	Agree	Agree	Family	Family	Family	No one	Family	Family	Agree	Agree	Agree	4	1	0	0	3	0	0	At least once a week	At least once a week	At least once a week	Rarely/Never	2	1	0	0	1	0	0	At least once a week	At least once a week	At least once a week	Rarely/Never	Yes	Yes	Yes	No	No	No	Does not use	Do not have a computer
84	Agree	Rarely/Never	Agree	Agree	Agree	Acquaintances	Family	Friends	No one	Family	No one	Agree	Agree	Agree	2	0	0	1	0	1	0	Daily	Daily	Daily	Rarely/Never	4	0	0	4	0	0	0	At least once a week	At least once a week	At least once a week	Rarely/Never	Yes	Yes	Yes	No	No	No	Does not use	Do not know how it works
85	Strongly agree	Rarely/Never	Disagree	Agree	Agree	Friends	Family	Neighbors	Acquaintances	Family	Friends	Agree	Agree	Agree	5	1	0	1	3	0	0	Rarely/Never	At least once a month	At least once a week	Rarely/Never	5	0	5	0	0	0	0	At least once a week	Rarely/Never	Rarely/Never	Rarely/Never	Yes	Yes	Yes	No	No	No	Does not use	Do not have a computer
86	Agree	Rarely/Never	Agree	Agree	Agree	Family	Family	Family	No one	Family	Friends	Agree	Agree	Agree	4	0	0	4	0	0	0	At least once a week	Daily	Rarely/Never	Rarely/Never	1	0	1	0	0	0	0	Daily	At least once a week	Rarely/Never	Rarely/Never	Yes	No	Yes	No	No	No	Does not use	It's complicated
87	Agree	Daily	Agree	Agree	Agree	Acquaintances	Acquaintances	Neighbors	Friends	Friends	Friends	Agree	Agree	Agree	10	0	0	6	4	0	0	At least once a week	Rarely/Never	At least once a month	Rarely/Never	5	0	4	1	0	0	0	Daily	Rarely/Never	At least once a month	Rarely/Never	Yes	Yes	Yes	No	Yes	No	Does not use	Doesn't have Internet access at home
88	Agree	Rarely/Never	Disagree	Agree	Agree	Friends	Family	Neighbors	No one	Family	No one	Agree	Agree	Agree	12	0	2	10	0	0	0	At least once a week	At least once a month	Rarely/Never	Rarely/Never	7	0	7	0	0	0	0	At least once a week	Daily	Rarely/Never	Rarely/Never	Yes	No	Yes	Yes	Yes	Yes	Does not use	It's complicated
89	Agree	At least once a week	Disagree	Agree	Agree	Family	Family	No one	No one	Friends	Friends	Agree	Agree	Agree	8	0	4	4	0	0	0	Daily	Daily	Daily	Daily	2	0	1	1	0	0	0	At least once a week	Daily	Daily	Daily	Yes	Yes	Yes	Yes	Yes	Yes	Daily	0	Home	Talk to family/friends	No	Yes	Yes
90	Agree	Daily	Disagree	Agree	Agree	Family	Family	Family	Coworkers	Family	Neighbors	Strongly Agree	Agree	Strongly Agree	9	2	2	5	0	0	0	Daily	At least once a week	Daily	Rarely/Never		DK	DK	DK	DK	DK	DK	Daily	Rarely/Never	Daily	Daily	Yes	Yes	Yes	Yes	No	Yes	Daily	0	Home and Work	Search Info	Yes	Yes	No
91	Agree	Rarely/Never	Agree	Neither disagree, nor agree	Neither disagree, nor agree	Family	Family	Family	Family	Family	Family	Agree	Neither disagree, nor agree	Agree	9	3	2	4	0	0	0	Daily	At least once a week	Daily	Rarely/Never		DK	DK	DK	DK	DK	DK	DK	DK	DK	DK	Yes	Yes	Yes	Yes	No	Yes	1-2 times a week	0	Home	Search Info	Yes	Yes	No
92	Agree	At least once a week	Neither disagree, nor agree	Strongly Agree	Strongly Agree	Friends	Family	Friends	Friends	Friends	Friends	Agree	Neither disagree, nor agree	Agree	10	1	0	0	6	3	0	At least once a week	At least once a week	At least once a week	At least once a week	10	0	1	0	9	0	0	At least once a week	At least once a month	At least once a week	Daily	Yes	Yes	Yes	Yes	Yes	Yes	Daily	0	Home	Search Info	Yes	Yes	No
93	Agree	Rarely/Never	Strongly Disagree	Disagree	Agree	Friends	Friends	Friends	Friends	Family	No one	Agree	Agree	Agree	6	0	0	0	6	0	0	At least once a month	At least once a month	At least once a month	At least once a week	2	0	0	0	0	2	0	At least once a month	At least once a month	At least once a month	At least once a month	Yes	Yes	Yes	Yes	Yes	Yes	1-2 times a week	0	Home	Search Info	No	Yes	No
94	Agree	Daily	Disagree	Agree	Agree	Friends	Family	Coworkers	No one	Friends	Friends	Disagree	Disagree	Agree	8	1	2	5	0	0	0	At least once a week	At least once a week	Rarely/Never	Rarely/Never	20	0	20	0	0	0	0	At least once a week	Rarely/Never	Rarely/Never	Rarely/Never	Yes	Yes	Yes	No	No	No	Does not use	Does not interest me
95	Agree	Daily	Agree	Agree	Agree	No one	Friends	No one	Friends	Friends	No one	Agree	Disagree	Agree	6	0	0	0	0	0	6	Rarely/Never	At least once a week	Rarely/Never	Daily	6	0	0	6	0	0	0	At least once a week	Rarely/Never	Daily	Daily	Yes	Yes	No	Yes	No	Yes	Daily	0	Home	Talk to family/friends	Yes	Yes	No
96	Agree	Rarely/Never	Disagree	Agree	Agree	Friends	Friends	Friends	No one	Friends	Acquaintances	Agree	Agree	Agree	2	0	0	2	0	0	0	At least once a week	At least once a week	Rarely/Never	Rarely/Never	2	0	0	2	0	0	0	0	0	0	0	No	Yes	No	No	No	No	Does not use, but used before	Do not have a computer
97	Agree	At least once a week	Strongly Disagree	Neither disagree, nor agree	Strongly Agree	Family	Friends	Friends	Acquaintances	Friends	Acquaintances	Agree	Strongly Agree	Strongly Agree	4	1	0	0	0	0	3	At least once a month	At least once a week	At least once a week	Rarely/Never	5	0	1	3	1	0	1	At least once a week	At least once a week	At least once a week	At least once a week	Yes	Yes	Yes	Yes	No	Yes	Daily	0	Home	Study	Yes	No	Yes
98	Agree	At least once a week	Disagree	Agree	Agree	Family	Family	Friends	No one	Family	Friends	Neither disagree, nor agree	Neither disagree, nor agree	Neither disagree, nor agree	2	1	1	0	0	0	0	Daily	Daily	Rarely/Never	Rarely/Never	6	0	3	3	0	0	0	Daily	Daily	Rarely/Never	Rarely/Never	Yes	Yes	Yes	No	No	No	Does not use	Do not have a computer
99	Agree	At least once a month	Disagree	Agree	Agree	No one	Family	Family	Family	No one	No one	Strongly Agree	Agree	Strongly Agree	10	0	0	10	0	0	0	Daily	Rarely/Never	Daily	Rarely/Never	8	0	0	8	0	0	0	At least once a week	Rarely/Never	At least once a week	At least once a week	Yes	Yes	Yes	Yes	Yes	Yes	Daily	0	Home and Work	Study	Yes	No	Yes
100	Agree	At least once a week	Agree	Agree	Agree	Acquaintances	Family	Family	No one	Family	No one	Agree	Agree	Neither disagree, nor agree	3	0	0	3	0	0	0	At least once a week	At least once a week	Rarely/Never	Rarely/Never	4	0	0	2	2	0	0	At least once a month	At least once a week	Rarely/Never	Rarely/Never	Yes	No	Yes	No	No	No	Does not use	Does not interest me
101	Agree	Rarely/Never	Agree	Agree	Disagree	No one	Family	No one	Friends	Acquaintances	No one	Agree	Agree	Agree	15	0	0	15	0	0	0	At least once a month	Daily	Daily	Daily	2	0	0	0	0	2	0	Rarely/Never	At least once a month	At least once a month	Rarely/Never	Yes	Yes	Yes	Yes	No	Yes	Daily	0	Home	Occupy my free time	Yes	No	Yes
102	Strongly agree	At least once a month	Disagree	Strongly Agree	Strongly Agree	No one	Family	Friends	No one	Coworkers	Acquaintances	Strongly Agree	Strongly Agree	Strongly Agree	5	5	0	0	0	0	0	Daily	At least once a week	Daily	At least once a week	7	0	0	6	0	1	0	At least once a week	At least once a week	At least once a week	At least once a week	Yes	Yes	Yes	Yes	Yes	Yes	Daily	0	Home and Work	Study	Yes	No	Yes
103	Agree	At least once a month	Disagree	Agree	Agree	Acquaintances	Family	Friends	Acquaintances	Family	Friends	Agree	Agree	Agree	7	2	5	0	0	0	0	Daily	Daily	Daily	Daily	6	0	0	0	3	3	0	At least once a month	Daily	Daily	At least once a week	Yes	Yes	Yes	No	Yes	Yes	Daily	0	Home and Work	Study	Yes	No	No
104	Agree	Rarely/Never	Agree	Agree	Agree	Friends	Friends	No one	Friends	Family	Friends	Agree	Agree	Agree	4	0	4	0	0	0	0	Daily	Daily	At least once a week	Rarely/Never	6	0	0	2	4	0	0	At least once a month	Daily	Rarely/Never	Daily	Yes	Yes	Yes	Yes	Yes	Yes	Daily	0	Home and Work	Search Info	Yes	No	No
105	Agree	At least once a week	Disagree	Agree	Agree	Friends	Family	Friends	Friends	Family	Friends	Agree	Agree	Agree	4	4	0	0	0	0	0	Daily	Daily	Daily	At least once a week	20	0	0	20	0	0	0	At least once a week	At least once a week	At least once a week	At least once a week	Yes	Yes	Yes	Yes	Yes	Yes	Daily	0	Work	Search Info	Yes	No	No
106	Strongly agree	At least once a week	Strongly Disagree	Strongly Agree	Strongly Agree	Family	Friends	Friends	Friends	Friends	Friends	Strongly Agree	Strongly Agree	Strongly Agree	5	3	0	1	1	0	0	Daily	Daily	Daily	Daily	10	0	3	0	2	5	0	Daily	At least once a week	At least once a week	At least once a week	Yes	Yes	Yes	Yes	No	Yes	Daily	0	Work	Study	Yes	No	Yes
107	Neither disagree, nor agree	Rarely/Never	Disagree	Agree	Agree	Family		Family			Acquaintances	Disagree	Disagree	Agree	8	1	1	3	3	0	0	At least once a week	Daily	Daily	Rarely/Never	4	0	0	4	0	0	0	Rarely/Never	At least once a month	At least once a month	Rarely/Never	Yes	Yes	Yes	No	No	No	Does not use	It's complicated
108	Agree	Rarely/Never	Disagree	Agree	Agree	Family	Family	Family	No one	Family	No one	Strongly Agree	Disagree	Disagree	10	1	1	1	2	2	3	Daily	At least once a week	At least once a month	Rarely/Never	6	0	0	3	2	1	0	Rarely/Never	At least once a month	At least once a month	Rarely/Never	Yes	Yes	Yes	No	No	No	Does not use	Does not interest me
109	Agree	At least once a week	Disagree	Agree	Strongly Agree	Family	Family	Friends	Acquaintances	Family	Neighbors	Agree	Agree	Strongly Agree	10	1	1	1	0	6	1	Daily	At least once a week	Daily	At least once a week	7	0	0	3	0	4	0	At least once a week	Rarely/Never	At least once a week	At least once a week	Yes	Yes	No	Yes	Yes	Yes	Daily	0	Home and Work	Search Info	Yes	Yes	No
110	Strongly agree	At least once a week	Strongly Disagree	Strongly Agree	Strongly Agree	Family	Family	Family	Family	Family	Acquaintances	Strongly Agree	Agree	Agree	11	1	0	0	1	8	1	At least once a week	Daily	Daily	At least once a week	7	0	0	0	0	7	0	At least once a week	Rarely/Never	At least once a week	Daily	Yes	Yes	No	Yes	Yes	Yes	Daily	0	Home	Occupy my free time	Yes	No	Yes
111	Neither disagree, nor agree	Daily	Disagree	Agree	Agree	Family	Family	Family	Friends	Family	Family	Strongly Agree	Disagree	Strongly Agree	10	2	8	0	0	0	0	Daily	Rarely/Never	Daily	Daily	2	1	1	0	0	0	0	Daily	Rarely/Never	Daily	Daily	Yes	Yes	Yes	Yes	Yes	Yes	Daily	0	Home	Talk to family/friends	Yes	Yes	Yes
112	Agree	At least once a week	Disagree	Agree	Agree	Family	Family	Family	Family	Family	Family	Agree	Neither disagree, nor agree	Neither disagree, nor agree	4	0	0	0	0	4	0	At least once a week	Rarely/Never	Daily	Daily	2	0	0	2	0	0	0	Daily	Daily	Daily	Daily	Yes	Yes	No	Yes	No	Yes	Daily	0	Home and Work	Talk to family/friends	Yes	Yes	Yes
113	Agree	Rarely/Never	Neither disagree, nor agree	Agree	Agree	No one	No one	Acquaintances	No one	Family	Acquaintances	Agree	Neither disagree, nor agree	Agree	1	0	0	0	1	0	0	At least once a week	Daily	Rarely/Never	Rarely/Never	2	0	0	0	1	1	0	Daily	Daily	Rarely/Never	Rarely/Never	Yes	No	Yes	No	No	No	Does not use	It's complicated
114	Neither disagree, nor agree	At least once a month	Disagree	Agree	Agree	Friends	Family	Friends	Acquaintances	Family	Friends	Agree	Neither disagree, nor agree	Agree	3	0	1	1	1	0	0	At least once a week	Rarely/Never	Daily	Daily	3	0	0	1	2	0	0	At least once a month	Rarely/Never	Rarely/Never	Daily	Yes	Yes	No	Yes	No	Yes	Daily	0	Home	Search Info	Yes	No	No
115	Strongly agree	At least once a month	Disagree	Agree	Agree	Family	Family	Friends	Friends	Family	Acquaintances	Agree	Strongly Agree	Neither disagree, nor agree	10	2	0	0	8	0	0	At least once a week	Daily	At least once a week	Rarely/Never	2	1	0	0	1	0	0	Daily	Daily	Rarely/Never	Rarely/Never	Yes	Yes	Yes	Yes	Yes	Yes	Does not use	Does not interest me
116	Strongly agree	At least once a week	Disagree	Agree	Agree	Friends	Family	Friends	Friends	Friends	Friends	Strongly Agree	Agree	Strongly Agree	10	2	0	8	0	0	0	At least once a week	Rarely/Never	Daily	At least once a week	4	2	0	2	0	0	0	At least once a week	Rarely/Never	Daily	Daily	Yes	Yes	No	Yes	Yes	Yes	Daily	0	Home	Search Info	Yes	Yes	No
117	Neither disagree, nor agree	Rarely/Never	Disagree	Agree	Agree	Family	Family	Family	No one	No one	Neighbors	Disagree	Neither disagree, nor agree	Disagree	2	0	0	2	0	0	0	At least once a week	Daily	At least once a month	Rarely/Never	1	0	1	0	0	0	0	Daily	At least once a month	Rarely/Never	Rarely/Never	Yes	Yes	Yes	No	No	No	Does not know what Internet is	Doesn't know what Internet is
118	Agree	Rarely/Never	Strongly Disagree	Agree	Strongly Agree	Family	Family	Family	Family	Family	Family	Agree	Strongly Agree	Neither disagree, nor agree	4	9	1	4	4	0	0	Daily	Daily	Daily	Rarely/Never	4	0	1	1	2	0	0	At least once a month	At least once a week	At least once a week	Rarely/Never	Yes	Yes	Yes	No	Yes	Yes	1-2 times a week	0	Home	Search Info	No	No	No
119	Agree	At least once a week	Disagree	Agree	Agree	Family	Family	Friends	Friends	Coworkers	Coworkers	Strongly Agree	Strongly Agree	Strongly Agree	11	3	3	5	0	0	0	Daily	Daily	Daily	At least once a month	4	0	0	1	0	2	1	At least once a month	At least once a month	At least once a week	At least once a month	Yes	Yes	Yes	Yes	Yes	Yes	3-4 times a week	0	Home	Search Info	Yes	No	No
120	Agree	Rarely/Never	Agree	Disagree	Disagree	Acquaintances	Family	Acquaintances	Family	Family	Family	Agree	Agree	Neither disagree, nor agree	10	0	0	0	0	10	0	At least once a month	Rarely/Never	At least once a week	Daily	1	0	1	0	0	0	0	Daily	Rarely/Never	Rarely/Never	Rarely/Never	Yes	Yes	Yes	Yes	No	Yes	Daily	0	Home	Search Info	No	Yes	No
121	Agree	Daily	Disagree	Agree	Agree	Family	Family	Family	Friends	Family	Friends	Strongly Agree	Agree	Strongly Agree	12	1	2	6	2	0	1	At least once a week	At least once a month	Daily	Rarely/Never	10	0	0	0	10	0	0	At least once a week	Rarely/Never	At least once a week	Rarely/Never	Yes	Yes	Yes	Yes	Yes	Yes	Daily	0	Home	Search Info	Yes	No	No
122	Agree	At least once a month	Agree	Agree	Agree	Acquaintances	Family	Acquaintances	Friends	Family	Family	Agree	Agree	Agree	4	1	0	0	0	1	2	At least once a month	Daily	At least once a week	At least once a month	4	0	0	4	0	0	0	At least once a month	At least once a week	At least once a month	Rarely/Never	Yes	Yes	Yes	No	Yes	Yes	3-4 times a week	0	Home	Search Info	Yes	No	No
123	Agree	At least once a week	Strongly Disagree	Strongly Agree	Strongly Agree	Acquaintances	Family	Friends	Coworkers	Family	Neighbors	Strongly Agree	Neither disagree, nor agree	Agree	14	3	0	9	0	0	2	Daily	At least once a week	At least once a week	At least once a week	15	0	2	12	0	0	1	At least once a week	Daily	Daily	Daily	Yes	Yes	Yes	Yes	No	Yes	Daily	0	Home	Study	Yes	No	No
124	Strongly agree	At least once a month	Strongly Disagree	Strongly Agree	Strongly Agree	Family	Family	Family	Family	Friends	Family	Strongly Agree	Strongly Agree	Strongly Agree	5	2	0	3	0	0	0	At least once a week	Rarely/Never	At least once a week	Rarely/Never	20	0	5	15	0	0	0	At least once a week	Rarely/Never	At least once a week	At least once a week	Yes	Yes	No	Yes	Yes	Yes	Daily	0	Home and Work	Search Info	Yes	No	Yes
125	Neither disagree, nor agree	At least once a week	Disagree	Agree	Agree	Family	Family	Family	Family	Friends	Family	Agree	Agree	Agree	6	2	0	0	4	0	0	Daily	Daily	At least once a week	Rarely/Never	4	0	2	0	2	0	0	At least once a week	Daily	Daily	At least once a week	Yes	Yes	Yes	No	No	No	1-2 times a week	0	Home	Search Info	Yes	No	No
126	Agree	At least once a week	Strongly Disagree	Strongly Agree	Strongly Agree	Family	Family	Coworkers	Friends	Family	Friends	Agree	Agree	Neither disagree, nor agree	5	0	1	0	4	0	0	Daily	At least once a week	Daily	Daily	15	0	0	3	12	0	0	At least once a month	At least once a week	At least once a week	Daily	Yes	Yes	Yes	Yes	No	Yes	Daily	0	Home	Talk to family/friends	Yes	No	Yes
127	Agree	At least once a month	Strongly Disagree	Agree	Agree	Acquaintances	Friends	Acquaintances	Coworkers	Friends	Acquaintances	Agree	Agree	Strongly Agree	3	0	0	0	0	3	0	At least once a month	Rarely/Never	Daily	Rarely/Never	3	0	0	2	0	1	0	At least once a month	Rarely/Never	At least once a month	At least once a month	Yes	Yes	No	Yes	Yes	Yes	Daily	0	Home	Search Info	Yes	No	No
128	Agree	At least once a week	Disagree	Strongly Agree	Strongly Agree	Family	Family	Family	Friends	Family	Friends	Strongly Agree	Strongly Agree	Strongly Agree	12	2	8	2	0	0	0	At least once a week	Rarely/Never	Daily	Rarely/Never	4	0	0	4	0	0	0	At least once a week	Rarely/Never	At least once a week	Rarely/Never	Yes	Yes	No	Yes	No	Yes	Daily	0	Home	Search Info	Yes	No	No
129	Agree	Rarely/Never	Strongly Disagree	Agree	Agree	Family	Family	Friends	Friends	Friends	Friends	Agree	Agree	Strongly Agree	13	1	0	4	8	0	0	At least once a month	Daily	Daily	At least once a week	8	0	3	4	1	0	0	At least once a week	Rarely/Never	At least once a week	At least once a week	Yes	Yes	Yes	Yes	Yes	Yes	Daily	0	Home and Work	Study	Yes	No	Yes
130	Agree	At least once a week	Disagree	Agree	Agree	Friends	Family	Family	Friends	Friends	Friends	Agree	Neither disagree, nor agree	Neither disagree, nor agree	11	6	0	5	0	0	0	At least once a week	Rarely/Never	Daily	Rarely/Never	3	1	0	2	0	0	0	Daily	Rarely/Never	Daily	Rarely/Never	Yes	Yes	No	Yes	No	Yes	Daily	0	Home	Search Info	Yes	No	No
131	Neither disagree, nor agree	At least once a month	Disagree	Strongly Agree	Strongly Agree	Family	Neighbors	Friends	Friends	Family	Friends	Neither disagree, nor agree	Neither disagree, nor agree	Neither disagree, nor agree	5	3	0	2	0	0	0	Daily	At least once a week	At least once a week	Rarely/Never	7	0	6	1	0	0	0	Daily	At least once a week	At least once a week	Rarely/Never	Yes	Yes	Yes	No	Yes	No	Rarely	Does not interest me	Other	Search Info	No	No	No
132	Strongly agree	Rarely/Never	Agree	Agree	Agree	Family	Family	No one	No one	Family	No one	Agree	Agree	Strongly Agree	7	2	1	1	1	1	1	At least once a week	Daily	Rarely/Never	Rarely/Never	3	0	2	1	0	0	0	Daily	Daily	Rarely/Never	Rarely/Never	Yes	Yes	Yes	No	Yes	Yes	Does not use, but used before	It's complicated	Home	Talk to family/friends	No	Yes	No
133	Strongly agree	At least once a week	Disagree	Agree	Agree	Acquaintances	Family	Family	Acquaintances	Acquaintances	Acquaintances	Agree	Agree	Agree	9	1	0	0	3	5	0	At least once a week	Daily	At least once a week	Rarely/Never	6	0	0	4	2	0	0	At least once a month	Daily	At least once a week	Rarely/Never	Yes	Yes	Yes	Yes	No	No	Does not use	Does not interest me
134	Neither disagree, nor agree	Daily	Disagree	Strongly Agree	Strongly Agree	Acquaintances	Friends	Acquaintances	Acquaintances	Friends	Acquaintances	Disagree	Disagree	Neither disagree, nor agree	2	2	0	0	0	0	0	Daily	Rarely/Never	At least once a week	Rarely/Never	8	0	2	6	1	0	0	Daily	Rarely/Never	At least once a week	At least once a week	Yes	Yes	Yes	Yes	No	Yes	Daily	0	Home	Search Info	No	Yes	Yes
135	Neither disagree, nor agree	Rarely/Never	Disagree	Agree	Agree	Friends	Family	Family	Friends	Acquaintances	Neighbors	Disagree	Disagree	Disagree	4	1	0	2	0	1	0	At least once a month	Daily	Rarely/Never	Rarely/Never	4	0	0	4	0	0	0	At least once a week	At least once a week	Rarely/Never	Rarely/Never	Yes	Yes	Yes	Yes	No	No	Rarely	It's complicated	Other	Search Info	No	No	No
136	Agree	At least once a week	Neither disagree, nor agree	Strongly Agree	Strongly Agree	Family	Friends	Friends	Coworkers	Family	Acquaintances	Agree	Neither disagree, nor agree	Agree	2	2	0	0	0	0	0	Daily	Daily	Daily	Rarely/Never	20	0	3	10	2	0	5	Daily	Daily	Daily	Daily	Yes	Yes	Yes	Yes	Yes	Yes	Daily	0	Home and Work	Talk to family/friends	Yes	Yes	No
137	Disagree	At least once a month	Disagree	Agree	Agree	Friends	Family	Coworkers	Friends	Friends	Coworkers	Agree	Agree	Disagree	12	3	5	0	2	2	0	Daily	At least once a week	At least once a week	At least once a week	17	0	5	3	4	3	2	At least once a month	At least once a week	Daily	Daily	Yes	Yes	Yes	No	Yes	Yes	Daily	0	Work	Occupy my free time	Yes	No	No
138	Neither disagree, nor agree	Rarely/Never	Agree	Agree	Agree	Coworkers	Family	Coworkers	Acquaintances	Friends	Acquaintances	Neither disagree, nor agree	Agree	Agree	11	3	4	1	2	1	1	At least once a week	At least once a week	At least once a month	Rarely/Never	0	0	2	2	0	0	0	Daily	Daily	Daily	Daily	Yes	Yes	Yes	No	Yes	Yes	Daily	0	Home	Occupy my free time	No	No	No
139	Agree	Rarely/Never	Disagree	Agree	Agree	Friends	Family	Family	Friends	Friends	Friends	Neither disagree, nor agree	Agree	Disagree	2	1	0	1	0	0	0	Daily	At least once a month	Rarely/Never	Rarely/Never	3	0	3	0	0	0	0	Daily	Rarely/Never	Rarely/Never	Rarely/Never	Yes	No	Yes	No	No	No	Does not use, but used before	Does not interest me
140	Agree	Daily	Strongly Disagree	Neither disagree, nor agree	Agree	Family	Friends	Family	Family	Friends	Acquaintances	Agree	Strongly Agree	Agree	5	3	0	2	0	0	0	Daily	At least once a week	Daily	Daily	15	0	0	8	2	4	1	Daily	At least once a week	Daily	Daily	Yes	Yes	Yes	Yes	Yes	Yes	Daily	0	Home	Talk to family/friends	Yes	Yes	No
141	Disagree	Daily	Disagree	Agree	Strongly Agree	Coworkers	Friends	Family	Coworkers	Friends	Friends	Neither disagree, nor agree	Neither disagree, nor agree	Neither disagree, nor agree	3	1	0	2	0	0	0	Daily	Daily	At least once a week	Rarely/Never		DK	DK	DK	DK	DK	DK	DK	DK	DK	DK	Yes	Yes	Yes	No	Yes	No	Does not use, but used before	Do not have time
142	Disagree	At least once a month	Strongly Disagree	Strongly Agree	Agree	Friends	Friends	Friends	Acquaintances	Family	Acquaintances	Agree	Agree	Neither disagree, nor agree	10	4	0	3	0	1	2	Daily	Daily	Daily	Daily	10	0	0	6	2	0	2	Daily	Daily	Daily	Daily	Yes	Yes	Yes	Yes	No	Yes	3-4 times a week	0	Home	Talk to family/friends	Yes	No	No
143	Neither disagree, nor agree	Rarely/Never	Neither disagree, nor agree	Agree	Agree	Acquaintances	Neighbors	Neighbors	Family	Acquaintances	Acquaintances	Disagree	Strongly Disagree	Strongly Disagree	1	0	0	0	0	1	0	At least once a month	At least once a week	Rarely/Never	Rarely/Never	3	0	3	0	0	0	0	Daily	Rarely/Never	Rarely/Never	Rarely/Never	Yes	No	Yes	No	No	No	Does not use	It's complicated
144	Disagree	At least once a month	Agree	Agree	Agree	Coworkers	Coworkers	Acquaintances	No one	Friends	Friends	Strongly Agree	Agree	Strongly Agree	2	1	0	0	1	0	0	At least once a week	At least once a week	Rarely/Never	Rarely/Never	8	0	0	8	0	0	0	At least once a week	At least once a week	Rarely/Never	Rarely/Never	Yes	No	Yes	No	Yes	Yes	Does not use	Does not interest me
145	Neither disagree, nor agree	At least once a month	Agree	Agree	Agree	Family	Coworkers	Friends	Friends	Friends	Acquaintances	Agree	Agree	Agree	10	0	0	0	0	10	0	Rarely/Never	Daily	At least once a week	At least once a week	12	1	1	3	5	0	2	Daily	Rarely/Never	Daily	Daily	Yes	Yes	Yes	Yes	No	Yes	Daily	0	Home	Work	No	No	Yes
146	Neither disagree, nor agree	Rarely/Never	Disagree	Disagree	Neither disagree, nor agree	Family	Family	Acquaintances	No one	No one	Acquaintances	Strongly Disagree	Agree	Agree	17	1	1	2	9	1	3	At least once a week	At least once a week	At least once a week	Rarely/Never	6	0	6	0	0	0	0	At least once a week	Rarely/Never	Rarely/Never	Rarely/Never	Yes	Yes	Yes	No	No	No	Does not use	Does not interest me
147	Disagree	At least once a week	Disagree	Agree	Agree	Family	Family	Family	Friends	Family	Acquaintances	Strongly Disagree	Disagree	Disagree	3	1	0	2	0	0	0	Daily	Daily	Daily	Rarely/Never	5	0	0	5	0	0	0	Daily	At least once a month	At least once a month	Rarely/Never	Yes	No	Yes	No	No	No	Does not use	Does not interest me
148	Neither disagree, nor agree	Rarely/Never	Disagree	Agree	Agree	Acquaintances	Family	Friends	Coworkers	Coworkers	No one	Agree	Agree	Agree	15	3	0	0	12	0	0	At least once a month	At least once a week	At least once a week	Rarely/Never	3	0	0	3	0	0	0	At least once a month	At least once a month	At least once a month	Rarely/Never	Yes	Yes	Yes	Yes	Yes	Yes	1-2 times a week	0	Work	Search Info	Yes	No	No
149	Agree	At least once a month	Neither disagree, nor agree	Agree	Agree	Family	Family	Family	Friends	Acquaintances	Acquaintances	Agree	Neither disagree, nor agree	Neither disagree, nor agree	5	0	0	0	1	4	0	At least once a week	Rarely/Never	Daily	Daily	1	1	0	0	0	0	0	Daily	Rarely/Never	0	0	Yes	Yes	No	Yes	No	Yes	Daily	0	Home	Work	Yes	Yes	No
150	Disagree	Daily	Agree	Agree	Agree	Acquaintances	No one	Friends	Acquaintances	No one	Acquaintances	Neither disagree, nor agree	Neither disagree, nor agree	Agree	4	1	0	0	3	0	0	At least once a month	Rarely/Never	Rarely/Never	Rarely/Never	15	0	0	15	0	0	0	Daily	Rarely/Never	Rarely/Never	Rarely/Never	Yes	Yes	Yes	No	No	No	Does not use	Does not interest me
151	Agree	Rarely/Never	Disagree	Agree	Agree	Family	Family	Acquaintances	Friends	Family	Acquaintances	Agree	Agree	Agree	6	0	0	1	4	1	0	At least once a week	Daily	Daily	Daily	2	0	1	1	0	0	0	Daily	At least once a week	At least once a week	Rarely/Never	Yes	Yes	Yes	No	Yes	Yes	Daily	0	Home and Work	Occupy my free time	Yes	Yes	No
152	Neither disagree, nor agree	Rarely/Never	Agree	Disagree	Agree	Neighbors	Acquaintances	Acquaintances	Acquaintances	Acquaintances	Acquaintances	Strongly Disagree	Neither disagree, nor agree	Strongly Disagree	2	0	0	0	1	0	1	Rarely/Never	Daily	Rarely/Never	Rarely/Never	0	0	0	0	0	0	0	0	0	0	0	Yes	No	Yes	No	No	No	Does not use	Do not have a computer
153	Strongly agree	Daily	Disagree	Agree	Agree	Family	Family	Family	Friends	Friends	Coworkers	Neither disagree, nor agree	Neither disagree, nor agree	Neither disagree, nor agree	15	5	0	0	10	0	0	Daily	Daily	Daily	Rarely/Never	6	0	1	2	0	0	0	Daily	Rarely/Never	Daily	Rarely/Never	Yes	Yes	Yes	Yes	No	Yes	Daily	0	Home and Work	Study	Yes	No	No
154	Agree	At least once a week	Disagree	Agree	Agree	Family	Family	Acquaintances	Friends	Family	Acquaintances	Neither disagree, nor agree	Neither disagree, nor agree	Neither disagree, nor agree	15	1	0	1	13	0	0	At least once a week	Daily	Daily	Rarely/Never	6	0	0	6	0	0	0	At least once a week	At least once a week	Daily	Daily	Yes	Yes	Yes	No	No	No	Does not use	It's complicated
155	Agree	At least once a month	Disagree	Agree	Agree	Friends	Family	Friends	Friends	Family	No one	Agree	Agree	Agree	8	0	0	0	8	0	0	At least once a week	At least once a week	At least once a week	Rarely/Never	2	0	0	0	2	0	0	At least once a week	Rarely/Never	At least once a week	Rarely/Never	Yes	Yes	Yes	Yes	No	Yes	Daily	0	Home	Work	Yes	Yes	No
156	Agree	Daily	Disagree	Agree	Strongly Agree	Friends	Friends	Friends	Friends	Friends	Acquaintances	Agree	Agree	Agree	8	1	0	2	0	0	5	Rarely/Never	Rarely/Never	At least once a week	Rarely/Never	8	1	7	0	0	0	0	Daily	Rarely/Never	At least once a week	Rarely/Never	Yes	Yes	No	Yes	No	No	Daily	0	Home and Work	Talk to family/friends	Yes	Yes	Yes
157	Agree	At least once a week	Disagree	Agree	Disagree	Acquaintances	Family	Family	No one	No one	No one	Agree	Agree	Disagree	6	0	0	0	6	0	0	Rarely/Never	Rarely/Never	Rarely/Never	Rarely/Never	4	0	0	4	0	0	0	Rarely/Never	Rarely/Never	Rarely/Never	Rarely/Never	Yes	Yes	Yes	No	No	No	Does not use	Does not interest me
158	Strongly agree	Daily	Disagree	Agree	Agree	Family	Friends	Acquaintances	Friends	Friends	Friends	Agree	Agree	Agree	10	0	0	0	0	10	0	At least once a week	At least once a week	At least once a week	Daily	7	1	0	2	0	4	0	Daily	Daily	Daily	Daily	Yes	Yes	Yes	Yes	No	Yes	Daily	0	Home	Talk to family/friends	No	Yes	Yes
159	Agree	Daily	Disagree	Agree	Agree	Friends	Family	Friends	Friends	Friends	Friends	Agree	Neither disagree, nor agree	Agree	2	0	0	0	0	2	0	At least once a week	Rarely/Never	Daily	Rarely/Never	10	2	0	5	0	3	0	At least once a week	Rarely/Never	Daily	Daily	Yes	Yes	No	Yes	Yes	Yes	Daily	0	Home	Shopping	No	Yes	Yes
160	Agree	Daily	Disagree	Agree	Agree	Friends	Friends	Friends	Friends	Friends	Friends	Agree	Neither disagree, nor agree	Agree	2	0	0	0	0	2	0	Rarely/Never	Rarely/Never	Daily	Rarely/Never	12	2	0	9	0	1	0	At least once a month	Rarely/Never	Daily	Daily	Yes	Yes	No	Yes	Yes	Yes	Daily	0	Home	Occupy my free time	No	Yes	Yes
161	Disagree	Rarely/Never	Agree	Agree	Agree	Family	Family	Family	No one	Family	Coworkers	Agree	Agree	Agree	2	2	3	3	0	0	0	Daily	Rarely/Never	Rarely/Never	Rarely/Never	4	0	0	3	0	1	0	Rarely/Never	At least once a week	At least once a week	Rarely/Never	Yes	Yes	Yes	Yes	Yes	Yes	3-4 times a week	0	Work	Search Info	No	No	No
162	Disagree	Daily	Disagree	Agree	Agree	No one	No one	No one	No one	No one	Acquaintances	Agree	Agree	Disagree	12	1	2	0	0	4	5	At least once a week	At least once a week	At least once a week	Rarely/Never	10	0	0	10	0	0	0	At least once a week	Rarely/Never	At least once a week	Rarely/Never	Yes	Yes	Yes	Yes	Yes	Yes	Rarely	0	Home	Occupy my free time	No	No	No
163	Agree	Daily	Agree	Agree	Agree	Friends	Family	Acquaintances	No one	Family	Acquaintances	Agree	Agree	Agree	10	1	0	3	6	0	0	Daily	Daily	Daily	Daily	14	0	0	0	14	0	0	At least once a week	Rarely/Never	Daily	Daily	Yes	Yes	Yes	No	Yes	Yes	Daily	0	Home	Study	Yes	No	No
164	Agree	At least once a month	Disagree	Agree	Agree	Acquaintances	Family	Family	No one	Family	Acquaintances	Disagree	Agree	Disagree	5	1	0	2	0	2	0	Daily	Daily	Rarely/Never	Rarely/Never		DK	DK	DK	DK	DK	DK	DK	DK	DK	DK	Yes	Yes	Yes	No	No	No	Does not use	0	Home and Work
165	Neither disagree, nor agree	Daily	Disagree	Agree	Agree	Acquaintances	Family	Family	No one	Family	Acquaintances	Neither disagree, nor agree	Agree	Strongly Disagree	15	0	3	0	0	0	12	Rarely/Never	At least once a week	At least once a week	Rarely/Never		DK	DK	DK	DK	DK	DK	DK	DK	DK	DK	Yes	Yes	Yes	No	Yes	Yes	Rarely	0	Home	Search Info	No	No	No
166	Agree	Daily	Agree	Agree	Disagree	Friends	Friends	Friends	Friends	Friends	Friends	Strongly Agree	Strongly Agree	Agree	4	0	0	0	4	0	0	At least once a month	Rarely/Never	At least once a week	Daily	20	0	0	20	0	0	0	At least once a week	Rarely/Never	Rarely/Never	Daily	Yes	Yes	Yes	No	Yes	Yes	Daily	0	Home and Work	Study	No	No	No
167	Neither disagree, nor agree	Rarely/Never	Strongly Disagree	Neither disagree, nor agree	Strongly Agree	Acquaintances	Family	Friends	Coworkers	Friends	Neighbors	Agree	Neither disagree, nor agree	Agree	3	0	3	0	0	0	0	Daily	Daily	Daily	Rarely/Never		DK	DK	DK	DK	DK	DK	DK	DK	DK	DK	Yes	Yes	Yes	Yes	Yes	Yes	Daily	0	Work	Study	Yes	No	No
168	Agree	At least once a month	Strongly Disagree	Strongly Agree	Strongly Agree	Family	Family	Family	Family	Friends	Acquaintances	Strongly Agree	Agree	Strongly Agree	12	0	0	0	8	4	0	At least once a week	Rarely/Never	Daily	At least once a week	14	1	0	0	0	13	0	At least once a week	Rarely/Never	Daily	Daily	Yes	Yes	Yes	Yes	Yes	Yes	Daily	0	Home and Work	Work	Yes	Yes	No
169	Agree	At least once a week	Strongly Disagree	Strongly Agree	Strongly Agree	Family	Friends	Friends	Friends	Friends	Friends	Agree	Agree	Agree	3	0	0	0	0	3	0	At least once a week	Rarely/Never	Daily	At least once a week	8	2	0	2	0	4	0	At least once a week	Rarely/Never	Daily	At least once a week	Yes	Yes	No	Yes	Yes	Yes	Daily	0	Home	Occupy my free time	No	No	Yes
170	Disagree	Rarely/Never	Disagree	Agree	Agree	Acquaintances	Family	No one	No one	Acquaintances	Neighbors	Agree	Agree	Disagree	1	0	0	1	0	0	0	At least once a month	Daily	Daily	Rarely/Never	6	0	6	0	0	0	0	Daily	Rarely/Never	Rarely/Never	Rarely/Never	Yes	Yes	Yes	No	No	No	Does not use	It's complicated
171	Neither disagree, nor agree	Rarely/Never	Agree	Neither disagree, nor agree	Strongly Disagree	No one	No one	No one	No one	Family	No one	Disagree	Disagree	Agree	2	2	0	0	0	0	0	Daily	Rarely/Never	Rarely/Never	Rarely/Never	0	0	0	0	0	0	0	0	0	0	0	Yes	No	Yes	No	Yes	Yes	Does not use	Does not interest me
172	Neither disagree, nor agree	Rarely/Never	Disagree	Disagree	Agree	Neighbors	Family	No one	No one	No one	No one	Neither disagree, nor agree	Agree	Disagree	3	1	0	0	2	0	0	Daily	Rarely/Never	Rarely/Never	Rarely/Never	2	0	2	0	0	0	0	Daily	Rarely/Never	Rarely/Never	Rarely/Never	Yes	Yes	Yes	No	No	No	Does not use	Does not interest me
173	Disagree	Rarely/Never	Agree	Agree	Agree	Neighbors	No one	Acquaintances	No one	No one	Acquaintances	Neither disagree, nor agree	Neither disagree, nor agree	Neither disagree, nor agree	14	1	0	13	0	0	0	Daily	At least once a month	Rarely/Never	Rarely/Never		DK	DK	DK	DK	DK	DK	Daily	Rarely/Never	Rarely/Never	Rarely/Never	Yes	Yes	Yes	No	No	No	Does not use	Does not interest me
174	Agree	At least once a week	Strongly Disagree	Agree	Agree	No one	Friends	Family	Friends	Friends	No one	Agree	Agree	Agree	1	1	0	0	0	0	0	Daily	Rarely/Never	Rarely/Never	Rarely/Never	20	0	20	0	0	0	0	At least once a week	At least once a week	Daily	Daily	Yes	Yes	Yes	Yes	Yes	Yes	Daily	0	Home	Talk to family/friends	No	Yes	Yes
175	Agree	Daily	Disagree	Agree	Agree	Acquaintances	Family	Family	Friends	Family	Acquaintances	Agree	Disagree	Agree	5	1	0	0	4	0	0	At least once a week	Rarely/Never	At least once a week	Rarely/Never		DK	DK	DK	DK	DK	DK	Daily	At least once a week	At least once a week	Rarely/Never	Yes	Yes	Yes	No	No	No	Does not use	Do not have a computer
176	Agree	Daily	Disagree	Strongly Agree	Agree	Acquaintances	Family	Acquaintances	Friends	Family	Acquaintances	Agree	Agree	Agree	20	1	1	0	0	18	0	At least once a week	Rarely/Never	At least once a week	At least once a week	10	0	5	0	5	0	0	At least once a week	Rarely/Never	Daily	At least once a week	Yes	Yes	Yes	Yes	Yes	Yes	Daily	0	Home	Occupy my free time	No	No	No
177	Agree	At least once a week	Neither disagree, nor agree	Agree	Agree	Family	Family	Family	No one	Family	Acquaintances	Disagree	Agree	Disagree	10	0	3	0	7	0	0	At least once a week	Daily	Daily	Rarely/Never	7	0	0	7	0	0	0	At least once a week	At least once a week	At least once a week	Rarely/Never	Yes	Yes	Yes	No	Yes	No	1-2 times a week	0	Other	Search Info	Yes	No	No
178	Disagree	At least once a week	Agree	Agree	Agree	Neighbors	No one	Family	No one	Family	Acquaintances	Agree	Disagree	Neither disagree, nor agree	6	0	1	5	0	0	0	At least once a week	At least once a week	Daily	Rarely/Never		DK	DK	DK	DK	DK	DK	DK	DK	DK	DK	Yes	Yes	Yes	No	No	No	Does not use	Does not interest me
179	Agree	At least once a week	Disagree	Agree	Agree	Friends	Friends	No one	Friends	Friends	No one	Agree	Agree	Agree	3	0	3	0	0	0	0	At least once a week	At least once a week	At least once a week	At least once a week	5	0	1	4	0	0	0	Daily	Daily	Daily	Daily	Yes	Yes	Yes	Yes	Yes	Yes	Daily	0	Home	Study	Yes	Yes	No
180	Disagree	Daily	Neither disagree, nor agree	Agree	Agree	Acquaintances	No one	Family	No one	Family	No one	Disagree	Disagree	Disagree	6	0	0	3	0	3	0	At least once a week	At least once a week	At least once a week	Rarely/Never		DK	DK	DK	DK	DK	DK	At least once a week	Rarely/Never	Rarely/Never	Rarely/Never	Yes	Yes	Yes	No	No	No	Does not use	Does not interest me
181	Agree	At least once a week	Agree	Agree	Disagree	Acquaintances	No one	Friends	No one	No one	No one	Agree	Neither disagree, nor agree	Agree	4	0	0	2	2	0	0	At least once a month	Rarely/Never	Rarely/Never	Rarely/Never	0	0	0	0	0	0	0	0	0	0	0	Yes	Yes	No	No	No	No	Does not use	Does not interest me
182	Agree	At least once a month	Disagree	Agree	Agree	Acquaintances	Family	Friends	Friends	Coworkers	Acquaintances	Agree	Agree	Agree	2	2	0	0	0	0	0	Daily	Rarely/Never	Rarely/Never	Rarely/Never		DK	DK	DK	DK	DK	DK	Daily	At least once a week	At least once a week	Rarely/Never	Yes	Yes	Yes	Yes	Yes	Yes	Daily	0	Work	Search Info	Yes	No	No
183	Agree	At least once a month	Disagree	Agree	Agree	Acquaintances	Family	No one	No one	Friends	Acquaintances	Agree	Agree	Agree	5	2	1	0	2	0	0	At least once a month	At least once a week	At least once a week	Rarely/Never	10	0	0	10	0	0	0	At least once a month	At least once a week	At least once a week	At least once a week	Yes	Yes	Yes	Yes	Yes	Yes	Daily	0	Work	Study	Yes	No	No
184	Agree	At least once a week	Disagree	Agree	Agree	Family	Friends	No one	Friends	Friends	Acquaintances	Agree	Agree	Agree	3	0	0	0	0	3	0	At least once a month	Rarely/Never	Daily	Daily	20	2	0	8	0	10	1	Rarely/Never	Daily	Daily	Daily	Yes	Yes	No	Yes	No	Yes	Daily	0	Home	Study	Yes	Yes	Yes
185	Agree	Daily	Disagree	Agree	Agree	Friends	Friends	Acquaintances	Friends	Friends	Acquaintances	Strongly Agree	Agree	Agree	2	0	0	0	0	2	0	At least once a month	Rarely/Never	Daily	Rarely/Never		DK	DK	DK	DK	DK	DK	Daily	Rarely/Never	Daily	Daily	Yes	Yes	No	Yes	No	Yes	Daily	0	Home and Work	Work	Yes	Yes	No
186	Agree	Rarely/Never	Neither disagree, nor agree	Agree	Agree	No one	Family	Acquaintances	Friends	Friends	Acquaintances	Agree	Agree	Agree	1	27	1	6	0	10	10	0	At least once a month	At least once a week	At least once a week	4	10	0	5	5	0	0	Daily	Rarely/Never	Rarely/Never	Rarely/Never	Yes	Yes	Yes	No	No	No	Does not use	Do not have time
187	Agree	Rarely/Never	Disagree	Agree	Agree	Family	Family	No one	No one	No one	No one	Agree	Agree	Neither disagree, nor agree	1	3	0	3	0	0	0	Daily	Daily	Rarely/Never	Rarely/Never	3	0	3	0	0	0	0	Daily	Daily	Rarely/Never	Rarely/Never	Yes	Yes	Yes	No	Yes	No	Does not use	Do not know how it works
188	Disagree	At least once a week	Disagree	Agree	Agree	Family	Family	Friends	Friends	Friends	Acquaintances	Agree	Neither disagree, nor agree	Neither disagree, nor agree	3	3	0	0	0	0	0	Daily	Rarely/Never	Rarely/Never	Rarely/Never	6	0	4	2	0	0	0	At least once a week	At least once a week	At least once a week	At least once a week	Yes	Yes	Yes	Yes	No	Yes	Daily	0	Work	Study	Yes	No	No
189	Agree	At least once a week	Disagree	Agree	Agree	Family	Coworkers	Neighbors	Coworkers	Friends	Friends	Agree	Agree	Agree	1	1	0	0	0	0	0	Daily	Rarely/Never	Rarely/Never	Rarely/Never	6	0	6	0	0	0	0	Daily	Rarely/Never	Daily	Daily	Yes	Yes	Yes	No	Yes	Yes	Daily	0	Home	Search Info	Yes	Yes	No
190	Strongly agree	At least once a week	Disagree	Agree	Strongly Agree	Family	Family	Friends	Coworkers	Friends	Friends	Neither disagree, nor agree	Neither disagree, nor agree	Neither disagree, nor agree	2	0	2	0	0	0	0	At least once a week	Daily	Daily	At least once a month	10	0	7	3	0	0	0	At least once a week	Rarely/Never	Daily	Daily	Yes	Yes	Yes	Yes	No	Yes	Daily	0	Home and Work	Search Info	Yes	Yes	No
191	Agree	At least once a week	Disagree	Agree	Agree	Acquaintances	Family	Acquaintances	Friends	Friends	Acquaintances	Agree	Agree	Neither disagree, nor agree	2	2	0	0	0	0	0	Daily	Rarely/Never	Rarely/Never	Rarely/Never	3	0	0	3	0	0	0	At least once a week	Rarely/Never	Daily	Rarely/Never	Yes	Yes	Yes	No	Yes	Yes	Daily	0	Home	Search Info	Yes	No	No
192	Neither disagree, nor agree	At least once a week	Strongly Disagree	Agree	Agree	Family	Family	Acquaintances	Friends	Friends	Acquaintances	Agree	Agree	Neither disagree, nor agree	5	2	3	0	0	0	0	Daily	Rarely/Never	Daily	Rarely/Never	7	0	7	0	0	0	0	At least once a week	Rarely/Never	Daily	Daily	Yes	Yes	Yes	Yes	Yes	Yes	Daily	0	Home	Search Info	Yes	Yes	No
193	Agree	Rarely/Never	Neither disagree, nor agree	Agree	Agree	Family	Family	Acquaintances	Acquaintances	Friends	Acquaintances	Agree	Agree	Agree	5	2	0	0	3	0	0	At least once a week	Daily	At least once a week	Rarely/Never	4	0	0	4	0	0	0	Daily	Rarely/Never	At least once a week	Rarely/Never	Yes	Yes	Yes	No	Yes	Yes	Daily	0	Work	Study	Yes	No	No
194	Agree	Rarely/Never	Disagree	Agree	Agree	Family	Family	Family	Friends	Friends	Acquaintances	Agree	Agree	Agree	6	0	1	3	1	1	0	Daily	At least once a week	At least once a week	Rarely/Never	10	0	0	5	5	0	0	At least once a month	At least once a month	At least once a month	Rarely/Never	Yes	Yes	Yes	Yes	No	Yes	1-2 times a week	0	Home	Study	Yes	No	No
195	Agree	At least once a month	Disagree	Agree	Agree	Family	Family	Family	Friends	Family	Family	Agree	Agree	Agree	40	2	0	6	24	8	0	At least once a month	At least once a month	At least once a week	Rarely/Never	12	0	2	8	2	0	0	At least once a week	At least once a month	At least once a week	Rarely/Never	Yes	Yes	Yes	Yes	No	Yes	Daily	0	Home	Search Info	Yes	Yes	Yes
196	Agree	Rarely/Never	Disagree	Agree	Agree	Family	Family	Acquaintances	Acquaintances	Family	Family	Neither disagree, nor agree	Neither disagree, nor agree	Neither disagree, nor agree	5	3	1	1	0	0	0	Daily	Rarely/Never	At least once a week	Rarely/Never	3	0	1	0	2	0	0	At least once a month	Rarely/Never	At least once a week	At least once a month	Yes	Yes	Yes	No	Yes	Yes	1-2 times a week	0	Home	Search Info	Yes	Yes	No
197	Strongly agree	At least once a week	Disagree	Agree	Agree	Friends	Friends	Acquaintances	Coworkers	Friends	Acquaintances	Agree	Agree	Agree	3	3	0	0	0	0	0	Daily	Rarely/Never	At least once a week	Rarely/Never	6	0	2	0	1	3	0	Daily	Rarely/Never	At least once a week	At least once a week	Yes	Yes	No	Yes	No	Yes	3-4 times a week	0	Home and Work	Search Info	No	Yes	Yes
198	Agree	At least once a week	Disagree	Neither disagree, nor agree	Agree	Neighbors	Friends	Coworkers	Friends	Family	Neighbors	Agree	Agree	Agree	4	4	0	0	0	0	0	Daily	At least once a month	Daily	At least once a week	10	3	2	5	0	0	0	At least once a week	At least once a month	At least once a week	At least once a week	Yes	Yes	Yes	Yes	No	Yes	Daily	0	Home	Search Info	Yes	Yes	Yes
199	Agree	At least once a month	Disagree	Agree	Agree	Acquaintances	Family	Acquaintances	Family	Family	No one	Agree	Agree	Agree	10	2	0	8	0	0	0	At least once a week	At least once a week	At least once a week	Rarely/Never	3	0	0	3	0	0	0	At least once a week	At least once a week	At least once a week	At least once a week	Yes	Yes	Yes	No	Yes	Yes	Daily	0	Home and Work	Search Info	Yes	No	Yes
200	Agree	Daily	Disagree	Agree	Agree	Acquaintances	Family	Family	Friends	Coworkers	Acquaintances	Agree	Agree	Agree	6	2	0	4	0	0	0	At least once a week	At least once a week	At least once a week	Rarely/Never	6	0	0	6	0	0	0	At least once a week	At least once a week	At least once a week	Rarely/Never	Yes	Yes	No	Yes	No	No	1-2 times a week	0	Home	Search Info	No	No	No
201	Agree	At least once a week	Neither disagree, nor agree	Agree	Disagree	Family	Family	Coworkers	Acquaintances	Friends	No one	Agree	Agree	Agree	DK	0	0	0	0	0	0	0	0	0	0	2	0	0	0	0	0	0	0	0	0	0	Yes	Yes	No	Yes	No	Yes	Daily	0	Home	Study	Yes	No	Yes
202	Agree	At least once a week	Disagree	Agree	Agree	Acquaintances	Family	Acquaintances	Acquaintances	Friends	Family	Strongly Agree	Strongly Agree	Strongly Agree	3	0	0	0	0	3	0	Rarely/Never	Rarely/Never	At least once a week	Rarely/Never	3	0	0	0	3	0	0	At least once a week	Rarely/Never	At least once a week	Rarely/Never	Yes	Yes	No	Yes	No	Yes	1-2 times a week	0	Work	Study	Yes	No	No
203	Agree	At least once a month	Disagree	Agree	Agree	Family	Friends	Family	Acquaintances	Friends	Family	Agree	Disagree	Agree	5	3	0	2	0	0	0	Daily	Rarely/Never	Daily	At least once a week	5	0	0	2	0	3	0	At least once a month	Rarely/Never	At least once a week	At least once a week	Yes	Yes	Yes	Yes	Yes	Yes	Daily	0	Home	Work	Yes	No	Yes
204	Disagree	At least once a month	Agree	Disagree	Disagree	Acquaintances	Acquaintances	Acquaintances	Acquaintances	Acquaintances	Acquaintances	Neither disagree, nor agree	Neither disagree, nor agree	Neither disagree, nor agree	0	0	0	0	0	0	0	0	0	0	0	2	0	0	0	0	0	2	Rarely/Never	At least once a month	Rarely/Never	Rarely/Never	Yes	No	Yes	No	No	No	Does not know what Internet is	Doesn't know what Internet is
205	Agree	Daily	Disagree	Neither disagree, nor agree	Agree	Family	Family	Friends	Family	Family	Friends	Agree	Neither disagree, nor agree	Agree	9	3	0	4	0	0	2	Daily	Daily	Daily	At least once a week	5	0	3	1	0	0	1	Daily	Rarely/Never	Daily	At least once a week	Yes	Yes	Yes	Yes	No	Yes	3-4 times a week	0	Home	Talk to family/friends	Yes	Yes	No
206	Neither disagree, nor agree	At least once a week	Neither disagree, nor agree	Neither disagree, nor agree	Agree	Family	Family	Friends	Friends	Friends	Friends	Agree	Neither disagree, nor agree	Neither disagree, nor agree	12	2	4	4	2	0	0	Daily	At least once a week	Daily	Rarely/Never	7	0	3	4	0	0	0	Daily	At least once a week	Daily	Rarely/Never	Yes	Yes	Yes	Yes	No	Yes	Daily	0	Home	Occupy my free time	Yes	Yes	No
207	Neither disagree, nor agree	At least once a month	Disagree	Agree	Agree	Family	Family	Friends	Friends	Family	Friends	Agree	Neither disagree, nor agree	Agree	7	1	0	6	0	0	0	Daily	Daily	Daily	Rarely/Never	10	1	3	6	0	0	0	At least once a week	At least once a week	Daily	Rarely/Never	Yes	Yes	Yes	Yes	No	Yes	3-4 times a week	0	Home	Occupy my free time	No	Yes	No
208	Neither disagree, nor agree	At least once a month	Neither disagree, nor agree	Disagree	Disagree	Acquaintances	Family	Friends	Friends	Family	Friends	Agree	Neither disagree, nor agree	Agree	8	1	0	6	0	1	0	Daily	At least once a week	Daily	Rarely/Never	5	1	0	4	0	0	0	At least once a week	At least once a week	At least once a week	Rarely/Never	Yes	Yes	Yes	Yes	No	Yes	Does not use, but used before	Other
209	Neither disagree, nor agree	At least once a week	Neither disagree, nor agree	Disagree	Neither disagree, nor agree	Family	Family	Family	Family	Family	Family	Agree	Disagree	Disagree	5	0	2	3	0	0	0	Daily	Daily	Daily	Rarely/Never	4	0	4	0	0	0	0	Daily	Rarely/Never	At least once a week	Rarely/Never	Yes	Yes	Yes	No	No	No	Does not use	Does not interest me
210	Neither disagree, nor agree	At least once a week	Neither disagree, nor agree	Disagree	Agree	Family	Family	Family	Family	Family	Family	Agree	Disagree	Neither disagree, nor agree	10	0	7	3	0	0	0	Daily	Daily	Daily	Rarely/Never	7	0	7	0	0	0	0	Daily	At least once a week	At least once a week	Rarely/Never	Yes	Yes	Yes	No	No	No	Does not use	Do not know how it works
211	Agree	At least once a week	Neither disagree, nor agree	Disagree	Agree	Family	Family	Family	Friends	Family	Friends	Agree	Neither disagree, nor agree	Agree	7	3	2	2	0	0	0	Daily	Daily	Daily	Rarely/Never	8	0	3	5	0	0	0	Daily	Rarely/Never	Daily	Rarely/Never	Yes	Yes	Yes	Yes	No	Yes	Does not use, but used before	Do not have time
212	Neither disagree, nor agree	At least once a week	Neither disagree, nor agree	Disagree	Agree	Family	Family	Family	Family	Family	Family	Agree	Neither disagree, nor agree	Agree	8	1	2	5	0	0	0	Daily	At least once a week	Daily	Rarely/Never	11	0	7	4	0	0	0	Daily	Rarely/Never	At least once a week	Rarely/Never	Yes	Yes	Yes	Yes	No	Yes	Does not use	DK/DA
213	Neither disagree, nor agree	Daily	Neither disagree, nor agree	Disagree	Agree	Family	Family	Friends	Friends	Family	Friends	Agree	Neither disagree, nor agree	Agree	9	3	2	4	0	0	0	Daily	At least once a week	Daily	Rarely/Never	7	0	4	3	0	0	0	Daily	Rarely/Never	Daily	At least once a week	Yes	Yes	Yes	Yes	No	Yes	Daily	0	Home and Work	Study	No	Yes	No
214	Neither disagree, nor agree	At least once a week	Disagree	Agree	Agree	Family	Family	Family	Family	Family	Family	Neither disagree, nor agree	Neither disagree, nor agree	Neither disagree, nor agree	12	6	3	3	0	0	0	Daily	At least once a week	Daily	Rarely/Never	10	2	4	4	0	0	0	Daily	Rarely/Never	Daily	At least once a month	Yes	Yes	Yes	Yes	No	Yes	Daily	0	Home and Work	Work	Yes	Yes	No
215	Agree	Daily	Disagree	Neither disagree, nor agree	Agree	Family	Family	Family	Friends	Family	Friends	Agree	Neither disagree, nor agree	Agree	8	1	4	3	0	0	0	Daily	Daily	Daily	Rarely/Never	10	0	2	8	0	0	0	Daily	Rarely/Never	At least once a week	Rarely/Never	Yes	Yes	Yes	No	No	No	Does not use	Does not interest me
216	Agree	Daily	Disagree	Neither disagree, nor agree	Agree	Family	Family	Family	Family	Family	Family	Agree	Neither disagree, nor agree	Agree	13	3	4	6	0	0	0	Daily	Rarely/Never	Daily	At least once a week	10	0	3	7	0	0	0	Daily	Rarely/Never	Daily	Daily	Yes	Yes	Yes	Yes	No	Yes	Daily	0	Home and Work	Work	Yes	No	No
217	Neither disagree, nor agree	At least once a week	Disagree	Neither disagree, nor agree	Agree	Family	Family	Friends	Coworkers	Friends	Friends	Agree	Neither disagree, nor agree	Neither disagree, nor agree	10	2	4	4	0	0	0	Daily	Rarely/Never	Daily	Rarely/Never	7	0	0	7	0	0	0	Daily	Rarely/Never	Daily	Daily	Yes	Yes	Yes	Yes	No	Yes	Daily	0	Home and Work	Study	Yes	Yes	No
218	Agree	At least once a week	Neither disagree, nor agree	Agree	Agree	Friends	Friends	Friends	Friends	Friends	Friends	Agree	Neither disagree, nor agree	Agree	6	0	0	0	0	6	0	Rarely/Never	At least once a week	At least once a week	Rarely/Never	15	0	0	10	0	5	0	Daily	Rarely/Never	Daily	Daily	Yes	Yes	No	Yes	No	Yes	Daily	0	Home and Work	Study	Yes	Yes	No
219	Agree	At least once a week	Disagree	Disagree	Agree	Family	Friends	Friends	Friends	Friends	Family	Agree	Neither disagree, nor agree	Agree	5	4	1	0	0	0	0	Daily	At least once a week	Daily	Rarely/Never	12	0	0	12	0	0	0	At least once a week	Rarely/Never	Daily	Daily	Yes	Yes	Yes	Yes	No	Yes	Daily	0	Home and Work	Study	Yes	Yes	No
220	Agree	At least once a week	Neither disagree, nor agree	Agree	Agree	Family	Family	Friends	Friends	Family	Friends	Agree	Disagree	Agree	11	1	2	0	0	8	0	Daily	At least once a month	Daily	Rarely/Never	15	0	5	8	0	2	0	Daily	Rarely/Never	Daily	Rarely/Never	Yes	Yes	Yes	Yes	No	Yes	3-4 times a week	0	Home	Search Info	Yes	No	Yes
221	Neither disagree, nor agree	At least once a week	Agree	Disagree	Agree	Family	Family	Family	Family	Family	Family	Agree	Neither disagree, nor agree	Neither disagree, nor agree	11	1	4	6	0	0	0	Daily	At least once a week	Daily	Rarely/Never	7	0	5	2	0	0	0	Daily	Rarely/Never	At least once a week	Rarely/Never	Yes	Yes	Yes	No	No	No	Does not use	Does not interest me
222	Agree	At least once a week	Disagree	Neither disagree, nor agree	Agree	Family	Family	Friends	Friends	Friends	Family	Agree	Neither disagree, nor agree	Agree	10	3	2	5	0	0	0	Daily	Rarely/Never	Daily	Rarely/Never	14	0	4	8	2	0	0	Daily	Rarely/Never	Daily	At least once a week	Yes	Yes	Yes	Yes	No	Yes	Daily	0	Home	Search Info	Yes	Yes	No
223	Neither disagree, nor agree	At least once a week	Disagree	Neither disagree, nor agree	Agree	Family	Family	Family	Friends	Family	Friends	Agree	Disagree	Agree	9	2	3	4	0	0	0	Daily	At least once a week	Daily	Rarely/Never	7	0	7	0	0	0	0	Daily	Rarely/Never	At least once a week	Rarely/Never	Yes	Yes	Yes	Yes	No	Yes	Does not use	Does not interest me
224	Agree	At least once a week	Disagree	Disagree	Agree	Family	Family	Friends	Friends	Friends	Family	Agree	Neither disagree, nor agree	Agree	11	3	2	6	0	0	0	Daily	At least once a week	Daily	Rarely/Never	7	0	4	3	0	0	0	At least once a week	Rarely/Never	At least once a week	At least once a week	Yes	Yes	No	Yes	No	Yes	3-4 times a week	0	Home	Talk to family/friends	Yes	Yes	No
225	Neither disagree, nor agree	Rarely/Never	Disagree	Disagree	Agree	Family	Family	Family	Friends	Family	Family	Agree	Disagree	Neither disagree, nor agree	14	1	4	6	0	3	0	Daily	At least once a week	Rarely/Never	Rarely/Never	6	1	3	2	0	0	0	Daily	At least once a week	Rarely/Never	Rarely/Never	Yes	No	Yes	No	No	No	Does not use	Does not interest me
226	Neither disagree, nor agree	At least once a week	Neither disagree, nor agree	Disagree	Agree	Family	Family	Family	Family	Family	Family	Agree	Disagree	Disagree	11	1	4	6	0	0	0	Daily	Daily	Daily	Rarely/Never	6	0	3	3	0	0	0	Daily	At least once a week	At least once a week	Rarely/Never	Yes	Yes	Yes	No	No	No	Does not use	Does not interest me
227	Agree	At least once a week	Disagree	Neither disagree, nor agree	Agree	Family	Family	Friends	Friends	Friends	Family	Agree	Neither disagree, nor agree	Neither disagree, nor agree	12	2	3	7	0	0	0	Daily	At least once a week	Daily	At least once a week	10	0	5	3	2	0	0	Daily	At least once a week	At least once a week	Daily	Yes	Yes	Yes	Yes	No	Yes	Daily	0	Home and Work	Study	Yes	No	Yes
228	Neither disagree, nor agree	At least once a month	Disagree	Disagree	Agree	Family	Family	Family	Family	Family	Family	Agree	Disagree	Neither disagree, nor agree	14	4	2	8	0	0	0	Daily	At least once a week	Rarely/Never	Rarely/Never	6	0	6	0	0	0	0	At least once a week	At least once a week	Rarely/Never	Rarely/Never	Yes	No	Yes	No	No	No	Does not use	Do not know how it works
229	Agree	Daily	Disagree	Disagree	Agree	Family	Family	Family	Family	Family	Family	Agree	Disagree	Agree	13	3	4	6	0	0	0	Daily	Rarely/Never	Daily	Rarely/Never	9	0	6	3	0	0	0	Daily	Rarely/Never	Daily	Daily	Yes	Yes	Yes	Yes	No	Yes	Daily	0	Home and Work	Work	No	Yes	No
230	Agree	At least once a month	Disagree	Neither disagree, nor agree	Agree	Friends	Family	Family	Friends	Family	Friends	Agree	Neither disagree, nor agree	Agree	14	2	4	8	0	0	0	Daily	Rarely/Never	Daily	Rarely/Never	8	0	0	8	0	0	0	At least once a week	Rarely/Never	At least once a week	Rarely/Never	Yes	Yes	Yes	Yes	No	Yes	1-2 times a week	0	Home	Occupy my free time	Yes	No	No
231	Agree	At least once a month	Disagree	Neither disagree, nor agree	Agree	Family	Family	Family	Friends	Family	Friends	Agree	Neither disagree, nor agree	Agree	13	3	2	8	0	0	0	Daily	At least once a week	Daily	Rarely/Never	7	0	3	4	0	0	0	At least once a week	At least once a week	At least once a week	Daily	Yes	Yes	Yes	Yes	No	Yes	Daily	0	Home and Work	Study	Yes	No	No
232	Agree	Daily	Disagree	Agree	Agree	Family	Family	Family	Family	Family	Family	Agree	Agree	Agree	13	2	2	9	0	0	0	Daily	At least once a week	Daily	At least once a week	15	0	5	9	1	0	0	Daily	Rarely/Never	Daily	Daily	Yes	Yes	Yes	Yes	No	Yes	Daily	0	Home and Work	Work	No	No	No
233	Neither disagree, nor agree	At least once a week	Neither disagree, nor agree	Disagree	Neither disagree, nor agree	Family	Family	Family	Family	Family	Family	Agree	Neither disagree, nor agree	Neither disagree, nor agree	11	1	3	7	0	0	0	Daily	Daily	Daily	Rarely/Never	9	0	6	3	0	0	0	Daily	At least once a week	At least once a week	Rarely/Never	Yes	Yes	Yes	No	No	No	Does not use	Does not interest me
234	Agree	At least once a week	Agree	Disagree	Disagree	Family	Family	Friends	Friends	Friends	Family	Agree	Neither disagree, nor agree	Agree	14	2	4	8	0	0	0	Daily	Daily	Daily	Rarely/Never	10	0	0	7	3	0	0	Daily	Rarely/Never	At least once a week	Daily	Yes	Yes	Yes	Yes	No	Yes	Daily	0	Home and Work	Study	Yes	No	No
235	Neither disagree, nor agree	Rarely/Never	Agree	Disagree	Disagree	Family	Family	Family	Friends	Family	Friends	Agree	Disagree	Agree	11	2	4	5	0	0	0	Daily	At least once a week	Daily	Rarely/Never	8	0	5	3	0	0	0	Daily	Rarely/Never	At least once a week	Rarely/Never	Yes	Yes	Yes	Yes	No	Yes	Does not use, but used before	Do not have time
236	Agree	At least once a month	Neither disagree, nor agree	Disagree	Disagree	Family	Family	Neighbors	Coworkers	Family	No one	Agree	Neither disagree, nor agree	Agree	12	2	4	6	0	0	0	Daily	Rarely/Never	Daily	Rarely/Never	8	0	4	2	2	0	0	At least once a week	Rarely/Never	At least once a week	Rarely/Never	Yes	Yes	Yes	Yes	No	Yes	Does not use	Do not have time
237	Agree	At least once a week	Agree	Disagree	Disagree	Family	Family	Friends	Coworkers	Family	Friends	Agree	Disagree	Neither disagree, nor agree	14	2	4	8	0	0	0	Daily	At least once a week	Daily	Rarely/Never	8	1	3	4	0	0	0	At least once a week	At least once a week	Daily	Rarely/Never	Yes	Yes	Yes	Yes	No	Yes	Does not use, but used before	Other
238	Agree	At least once a month	Neither disagree, nor agree	Disagree	Agree	Family	Family	Family	Family	Family	Family	Agree	Disagree	Neither disagree, nor agree	14	4	2	8	0	0	0	Daily	Rarely/Never	Rarely/Never	Rarely/Never	5	0	5	0	0	0	0	At least once a week	Rarely/Never	Rarely/Never	Rarely/Never	Yes	No	Yes	No	No	No	Does not use	Do not know how it works
239	Agree	At least once a week	Disagree	Neither disagree, nor agree	Agree	Family	Friends	Family	Family	Family	Neighbors	Agree	Disagree	Neither disagree, nor agree	7	0	4	3	0	0	0	Daily	Daily	Daily	Rarely/Never		DK	DK	DK	DK	DK	DK	DK	DK	DK	DK	Yes	Yes	Yes	No	No	No	Does not use	Do not have a computer
240	Agree	At least once a week	Disagree	Neither disagree, nor agree	Agree	Family	Family	Family	Family	Family	Neighbors	Agree	Neither disagree, nor agree	Agree	6	6	0	0	0	0	0	Daily	Rarely/Never	Daily	Rarely/Never		DK	DK	DK	DK	DK	DK	DK	DK	DK	DK	Yes	Yes	Yes	Yes	No	Yes	1-2 times a week	0	Home	Search Info	Yes	No	No
241	Agree	At least once a month	Disagree	Agree	Neither disagree, nor agree	Family	Family	Family	Family	Family	Family	Agree	Disagree	Neither disagree, nor agree	11	3	0	4	0	4	0	At least once a month	Daily	Daily	Rarely/Never		DK	DK	DK	DK	DK	DK	DK	DK	DK	DK	Yes	Yes	Yes	Yes	No	Yes	3-4 times a week	0	Home	Study	Yes	Yes	No
242	Strongly agree	Daily	Disagree	Agree	Agree	Family	Family	Family	Friends	Family	Family	Strongly Agree	Agree	Strongly Agree	10	5	0	5	0	0	0	Daily	At least once a week	Daily	Daily	25	0	15	10	0	0	0	Daily	At least once a week	Daily	Daily	Yes	Yes	Yes	Yes	No	Yes	Daily	0	Home and Work	Search Info	Yes	Yes	No
243	Agree	At least once a week	Disagree	Agree	Agree	Family	Family	Family	Family	Family	Family	Agree	Agree	Agree	8	2	2	4	0	0	0	Daily	Daily	Daily	Daily	30	0	15	15	0	0	0	At least once a week	Rarely/Never	At least once a week	Daily	Yes	Yes	Yes	Yes	No	Yes	Daily	0	Home and Work	Search Info	Yes	Yes	No
244	Agree	At least once a week	Disagree	Agree	Agree	Family	Family	Family	Family	Family	Family	Neither disagree, nor agree	Agree	Strongly Agree	10	3	3	4	0	0	0	Daily	Daily	Daily	Rarely/Never		DK	DK	DK	DK	DK	DK	DK	DK	DK	DK	Yes	Yes	Yes	Yes	No	Yes	Does not use	Other
245	Agree	At least once a week	Disagree	Agree	Neither disagree, nor agree	Family	Family	Family	Family	Family	Family	Strongly Agree	Agree	Strongly Agree	10	1	4	5	0	0	0	Daily	Daily	Daily	Rarely/Never	27	0	0	27	0	0	0	At least once a week	At least once a month	At least once a month	Rarely/Never	Yes	Yes	Yes	No	No	No	Does not use	Do not know how it works
246	Agree	At least once a week	Disagree	Agree	Agree	Family	Family	Family	Family	Family	Family	Agree	Agree	Agree	16	4	0	12	0	0	0	Daily	Daily	Daily	Rarely/Never		DK	DK	DK	DK	DK	DK	DK	DK	DK	DK	Yes	Yes	Yes	Yes	No	Yes	Daily	0	Home and Work	Study	Yes	Yes	No
247	Agree	At least once a week	Disagree	Neither disagree, nor agree	Agree	Family	Family	Family	Family	Family	Family	Agree	Agree	Agree	13	2	4	7	0	0	0	Daily	Daily	Daily	Daily	33	0	0	33	0	0	0	At least once a month	Rarely/Never	Rarely/Never	Daily	Yes	Yes	Yes	Yes	No	Yes	Daily	0	Home	Search Info	Yes	Yes	No
248	Agree	At least once a week	Disagree	Agree	Agree	Family	Family	Family	Family	Family	Family	Agree	Agree	Agree	15	3	2	10	0	0	0	Daily	Daily	Daily	Rarely/Never	37	0	0	37	0	0	0	At least once a week	Rarely/Never	At least once a month	Rarely/Never	Yes	Yes	Yes	Yes	No	Yes	Does not use	Other
249	Agree	At least once a week	Disagree	Neither disagree, nor agree	Agree	Family	Family	Family	Family	Family	Family	Agree	Neither disagree, nor agree	Agree	9	3	0	6	0	0	0	Daily	At least once a week	Daily	Rarely/Never	30	0	0	30	0	0	0	At least once a month	At least once a month	Rarely/Never	Rarely/Never	Yes	Yes	Yes	Yes	No	Yes	Does not use	Other
250	Agree	Daily	Disagree	Agree	Agree	Family	Family	Family	Family	Family	Family	Agree	Agree	Agree	10	1	4	5	0	0	0	Daily	Daily	Daily	Daily	25	0	0	25	0	0	0	At least once a month	At least once a month	Rarely/Never	Rarely/Never	Yes	Yes	Yes	Yes	No	Yes	1-2 times a week	0	Home	0	Yes	Yes	No
251	Agree	At least once a month	Disagree	Neither disagree, nor agree	Agree	Family	Family	Family	Family	Family	Family	Agree	Agree	Agree	9	5	0	4	0	0	0	Daily	Daily	Daily	Rarely/Never		DK	DK	DK	DK	DK	DK	DK	DK	DK	DK	Yes	Yes	Yes	No	No	No	Does not use	Other
252	Agree	At least once a week	Disagree	Neither disagree, nor agree	Agree	Family	Family	Family	Family	Family	Family	Agree	Agree	Agree	8	3	0	5	0	0	0	Daily	Daily	Daily	Daily		DK	DK	DK	DK	DK	DK	DK	DK	DK	DK	Yes	Yes	Yes	Yes	No	Yes	Daily	0	Home and Work	Study	Yes	Yes	No
253	Agree	Daily	Disagree	Neither disagree, nor agree	Agree	Family	Family	Family	Family	Family	Family	Agree	Agree	Agree	10	7	0	3	0	0	0	Daily	Daily	Daily	Daily	24	0	20	4	0	0	0	At least once a week	At least once a month	At least once a week	Rarely/Never	Yes	Yes	Yes	Yes	No	Yes	3-4 times a week	0	Home	Search Info	Yes	Yes	No
254	Agree	At least once a week	Disagree	Agree	Agree	Family	Friends	Family	Friends	Friends	Friends	Agree	Neither disagree, nor agree	Agree	10	4	1	3	2	0	0	Daily	Daily	At least once a week	At least once a week	3	0	0	3	0	0	0	At least once a week	Rarely/Never	At least once a week	Daily	Yes	Yes	No	Yes	No	Yes	Daily	0	Home and Work	Talk to family/friends	Yes	Yes	No
255	Agree	At least once a week	Neither disagree, nor agree	Disagree	Agree	Family	Family	Family	Friends	Friends	Friends	Agree	Neither disagree, nor agree	Agree	5	4	1	0	0	0	0	Daily	At least once a week	Daily	At least once a week	5	1	2	2	0	0	0	At least once a week	Rarely/Never	At least once a week	Rarely/Never	Yes	Yes	No	No	No	Yes	3-4 times a week	0	Home	Work	Yes	No	No
256	Agree	Rarely/Never	Disagree	Agree	Agree	Friends	Friends	Friends	Friends	Friends	Family	Agree	Neither disagree, nor agree	Agree	3	2	1	0	0	0	0	At least once a week	At least once a week	At least once a week	At least once a week	2	0	0	2	0	0	0	At least once a week	At least once a week	At least once a week	At least once a week	Yes	Yes	Yes	Yes	No	Yes	Daily	0	Home and Work	Search Info	Yes	No	No
257	Agree	Daily	Disagree	Agree	Agree	Family	Friends	Family	Family	Friends	Family	Agree	Agree	Agree	5	3	2	0	0	0	0	Daily	At least once a week	Daily	Rarely/Never	10	0	3	5	2	0	0	At least once a week	Rarely/Never	Daily	Daily	Yes	Yes	No	Yes	No	Yes	Daily	0	Work	Occupy my free time	No	Yes	Yes
258	Agree	Daily	Disagree	Agree	Agree	Family	Friends	Family	Family	Friends	Family	Agree	Agree	Agree	8	4	2	2	0	0	0	Daily	At least once a week	Daily	Rarely/Never	15	0	7	5	3	0	0	Daily	Rarely/Never	Daily	Daily	Yes	Yes	No	Yes	No	Yes	Daily	0	Home	Search Info	Yes	No	No
259	Agree	0	Agree	Disagree	Disagree	Family	Family	Friends	Acquaintances	Family	Acquaintances	Disagree	Disagree	Disagree	12	4	6	2	0	0	0	Daily	Daily	Daily	Rarely/Never	24	0	4	12	6	0	12	At least once a month	At least once a month	At least once a month	Rarely/Never	Yes	Yes	Yes	No	No	No	Does not use, but used before	Does not interest me
260	Agree	At least once a week	Disagree	Agree	Agree	Friends	Family	Friends	Friends	Friends	Friends	Agree	Agree	Agree	3	3	0	0	0	0	0	Daily	At least once a week	Daily	Rarely/Never	10	0	0	4	0	3	3	At least once a month	At least once a month	At least once a month	At least once a month	Yes	Yes	Yes	Yes	No	Yes	1-2 times a week	0	Home	Talk to family/friends	Yes	No	No
261	Agree	At least once a month	Agree	Neither disagree, nor agree	Agree	Family	Family	Friends	Acquaintances	No one	Acquaintances	Neither disagree, nor agree	Neither disagree, nor agree	Neither disagree, nor agree	4	4	0	0	0	0	0	Daily	Rarely/Never	Rarely/Never	Rarely/Never	10	4	0	4	2	0	0	Daily	Rarely/Never	Rarely/Never	Rarely/Never	Yes	No	Yes	No	No	No	Does not know what Internet is	Doesn't know what Internet is
262	Agree	At least once a week	Disagree	Agree	Agree	Family	Friends	Friends	Friends	Friends	Family	Strongly Agree	Strongly Agree	Neither disagree, nor agree	4	2	0	2	0	0	0	Daily	Daily	Daily	Rarely/Never	4	0	0	2	2	0	0	Daily	At least once a week	Daily	At least once a week	Yes	Yes	Yes	Yes	Yes	Yes	Daily	0	Home and Work	Search Info	Yes	Yes	Yes
263	Agree	At least once a week	Agree	Disagree	Agree	Family	Family	Friends	Friends	Friends	Friends	Agree	Agree	Agree	4	0	4	0	0	0	0	Daily	At least once a week	At least once a week	Rarely/Never	6	0	0	6	0	0	0	At least once a week	Rarely/Never	At least once a week	At least once a week	Yes	Yes	No	Yes	No	No	Daily	0	Work	Talk to family/friends	Yes	No	Yes
264	Agree	At least once a week	Agree	Neither disagree, nor agree	Agree	Family	Friends	Friends	Friends	Friends	Family	Agree	Neither disagree, nor agree	Agree	7	5	0	2	0	0	0	Daily	At least once a month	Daily	Rarely/Never	5	0	0	5	0	0	0	At least once a week	Rarely/Never	At least once a week	Daily	Yes	Yes	Yes	Yes	Yes	Yes	Daily	0	Home and Work	Search Info	Yes	Yes	No
265	Agree	At least once a month	Strongly Agree	Disagree	Disagree	Family	Family	Family	Friends	Family	Neighbors	Neither disagree, nor agree	Neither disagree, nor agree	Neither disagree, nor agree	4	4	0	0	0	0	0	Daily	At least once a week	At least once a week	Rarely/Never	10	0	4	3	2	0	1	At least once a week	At least once a month	At least once a month	Rarely/Never	Yes	Yes	Yes	No	No	No	Does not use	Does not interest me
266	Neither disagree, nor agree	At least once a week	Strongly Agree	Strongly Disagree	Disagree	Family	Family	Family	Family	Family	Family	Agree	Neither disagree, nor agree	Neither disagree, nor agree	4	4	0	0	0	0	0	Daily	At least once a week	At least once a week	Rarely/Never	6	0	4	2	0	0	0	At least once a month	At least once a month	Rarely/Never	Rarely/Never	Yes	No	Yes	No	No	No	Does not use	Does not interest me
267	Agree	At least once a week	Disagree	Neither disagree, nor agree	Agree	Family	Family	Family	Friends	Friends	Friends	Agree	Neither disagree, nor agree	Agree	10	3	1	2	0	4	0	Daily	At least once a week	At least once a week	Rarely/Never	8	0	3	3	2	0	0	At least once a week	Rarely/Never	At least once a month	Rarely/Never	Yes	Yes	Yes	Yes	No	No	Rarely	0	Home and Work	Search Info	No	No	No
268	Neither disagree, nor agree	At least once a week	Agree	Disagree	Neither disagree, nor agree	Family	Family	Family	Family	Family	Family	Agree	Neither disagree, nor agree	Agree	8	3	3	2	0	0	0	At least once a week	At least once a week	At least once a week	Rarely/Never	15	0	8	5	2	0	0	At least once a week	Rarely/Never	At least once a month	Rarely/Never	Yes	Yes	Yes	Yes	No	No	Does not use	Does not interest me
269	Neither disagree, nor agree	At least once a week	Agree	Agree	Agree	Family	Family	Friends	Friends	Family	Friends	Agree	Neither disagree, nor agree	Agree	5	3	2	0	0	0	0	Daily	At least once a week	Daily	Rarely/Never	15	0	8	4	2	1	0	At least once a week	At least once a month	At least once a month	Rarely/Never	Yes	Yes	Yes	Yes	No	No	Does not use	Does not interest me
270	Agree	Daily	Neither disagree, nor agree	Agree	Disagree	Friends	Friends	Friends	Friends	Friends	Friends	Agree	Neither disagree, nor agree	Agree	5	0	0	5	0	0	0	At least once a week	At least once a week	Daily	At least once a week	10	0	3	7	0	0	0	At least once a week	Rarely/Never	At least once a week	At least once a week	Yes	Yes	Yes	Yes	Yes	Yes	Daily	0	Home and Work	Study	Yes	No	No
271	Neither disagree, nor agree	At least once a week	Disagree	Neither disagree, nor agree	Neither disagree, nor agree	Family	Family	Family	Family	Family	Family	Disagree	Disagree	Agree	10	2	4	4	0	0	0	Daily	At least once a week	At least once a week	Rarely/Never	15	0	7	6	1	0	0	Daily	At least once a week	At least once a week	Rarely/Never	Yes	Yes	Yes	No	No	No	Does not use	0
272	Agree	Daily	Agree	Agree	Agree	Family	Family	Family	Family	Family	Family	Strongly Agree	Agree	Strongly Agree	13	2	2	9	0	0	0	Daily	At least once a week	Daily	Daily	18	0	7	10	0	0	1	Daily	At least once a week	Daily	Daily	Yes	Yes	Yes	Yes	No	Yes	Daily	0	Home and Work	Search Info	Yes	Yes	No
273	Neither disagree, nor agree	At least once a week	Strongly Agree	Agree	Agree	Family	Family	Family	Family	Family	Family	Agree	Neither disagree, nor agree	Agree	5	5	0	0	0	0	0	Daily	At least once a week	Daily	Rarely/Never	10	0	0	10	0	0	0	At least once a week	At least once a week	At least once a week	Rarely/Never	Yes	Yes	Yes	No	No	No	Does not use	Do not know how it works
274	Agree	Daily	Strongly Agree	Disagree	Agree	Family	Family	Family	Family	Family	Family	Agree	Neither disagree, nor agree	Agree	6	0	2	4	0	0	0	Daily	At least once a week	Daily	Daily	12	0	6	3	2	0	1	At least once a week	At least once a week	Daily	Daily	Yes	Yes	Yes	Yes	No	Yes	Daily	0	Home and Work	Study	Yes	Yes	No
275	Agree	At least once a week	Agree	Neither disagree, nor agree	Agree	Family	Family	Family	Family	Family	Family	Agree	Neither disagree, nor agree	Agree	8	3	0	5	0	0	0	Daily	At least once a week	At least once a week	Rarely/Never	15	0	6	7	0	2	0	At least once a week	At least once a week	At least once a week	Rarely/Never	Yes	Yes	Yes	Yes	No	Yes	Does not use	Other
276	Agree	At least once a week	Agree	Neither disagree, nor agree	Agree	Family	Family	Family	Family	Family	Family	Agree	Neither disagree, nor agree	Agree	11	3	0	8	0	0	0	Daily	At least once a week	Daily	Rarely/Never	17	0	0	17	0	0	0	At least once a month	Rarely/Never	At least once a week	Rarely/Never	Yes	Yes	Yes	Yes	No	Yes	1-2 times a week	0	Home and Work	Search Info	Yes	No	No
277	Neither disagree, nor agree	At least once a week	Agree	Neither disagree, nor agree	Agree	Family	Family	Family	Family	Family	Family	Agree	Neither disagree, nor agree	Agree	5	5	0	0	0	0	0	Daily	At least once a week	At least once a week	Rarely/Never	10	0	0	10	0	0	0	At least once a week	At least once a week	At least once a week	Rarely/Never	Yes	Yes	Yes	No	No	No	Does not use	0	Home and Work
278	Agree	Rarely/Never	Strongly Agree	Strongly Disagree	Agree	Family	Family	Family	Family	Family	Family	Agree	Neither disagree, nor agree	Agree	10	3	2	5	0	0	0	Daily	At least once a week	Daily	Rarely/Never	14	0	6	6	0	0	2	At least once a week	At least once a month	Rarely/Never	Rarely/Never	Yes	Yes	Yes	Yes	No	Yes	Does not use	Other
279	Disagree	At least once a month	Strongly Agree	Strongly Disagree	Neither disagree, nor agree	Family	Family	Family	Family	Friends	Family	Agree	Neither disagree, nor agree	Agree	7	1	4	2	0	0	0	Daily	At least once a week	Daily	Rarely/Never	15	0	8	7	0	0	0	At least once a week	At least once a month	At least once a month	Rarely/Never	Yes	Yes	Yes	Yes	No	Yes	Does not use	Other
280	Strongly agree	At least once a week	Strongly Agree	Neither disagree, nor agree	Agree	Family	Family	Family	Family	Family	Family	Agree	Neither disagree, nor agree	Agree	20	1	0	16	0	3	0	Daily	At least once a week	0	0	25	0	5	20	0	0	0	Daily	Rarely/Never	At least once a week	At least once a week	Yes	Yes	Yes	Yes	No	Yes	Daily	0	Home and Work	Search Info	Yes	Yes	No
281	Neither disagree, nor agree	Daily	Disagree	Agree	Agree	Family	Family	Family	Family	Family	Family	Agree	Neither disagree, nor agree	Agree	9	6	0	3	0	0	0	Daily	At least once a week	Daily	Rarely/Never	27	0	20	7	0	0	0	At least once a week	At least once a month	At least once a month	Rarely/Never	Yes	Yes	Yes	No	No	No	Does not use	Does not interest me
282	Agree	At least once a week	Disagree	Neither disagree, nor agree	Agree	Family	Family	Family	Family	Family	Family	Neither disagree, nor agree	Neither disagree, nor agree	Neither disagree, nor agree	8	1	3	4	0	0	0	Daily	Daily	Daily	Rarely/Never	0	19	2	0	0	0	0	At least once a week	At least once a week	At least once a week	Rarely/Never	Yes	Yes	Yes	Yes	No	Yes	Does not use	Other
283	Agree	At least once a week	Disagree	Agree	Agree	Family	Family	No one	No one	No one	No one	Strongly Agree	Agree	Strongly Agree	6	0	2	4	0	0	0	Daily	Daily	Daily	Rarely/Never		DK	DK	DK	DK	DK	DK	At least once a week	At least once a month	At least once a week	Daily	Yes	Yes	Yes	Yes	No	Yes	Daily	0	Home and Work	Study	Yes	No	No
284	Agree	Daily	Disagree	Agree	Agree	Family	Family	Family	Family	Family	Family	Neither disagree, nor agree	Neither disagree, nor agree	Neither disagree, nor agree	6	3	2	1	0	0	0	Daily	Daily	Daily	Rarely/Never		DK	DK	DK	DK	DK	DK	Daily	At least once a week	At least once a week	At least once a month	Yes	Yes	Yes	Yes	No	Yes	3-4 times a week	0	Home and Work	Search Info	Yes	No	No
285	Agree	At least once a week	Disagree	Neither disagree, nor agree	Agree	Family	Family	Family	Family	Family	Family	Agree	Neither disagree, nor agree	Neither disagree, nor agree	6	3	0	3	0	0	0	Daily	Daily	Daily	Rarely/Never		DK	DK	DK	DK	DK	DK	At least once a week	At least once a month	At least once a month	Rarely/Never	Yes	Yes	Yes	Yes	No	Yes	Rarely	0	Home	Search Info	Yes	No	No
286	Agree	Daily	Strongly Disagree	Strongly Disagree	Strongly Agree	No one	Friends	Friends	No one	No one	Acquaintances	Strongly Agree	Disagree	Neither disagree, nor agree	3	3	0	0	0	0	0	At least once a week	At least once a week	Daily	At least once a month		DK	DK	DK	DK	DK	DK	Daily	At least once a week	Daily	At least once a week	Yes	Yes	Yes	Yes	Yes	Yes	3-4 times a week	0	Other	Search Info	No	No	Yes
287	Disagree	Daily	Disagree	Agree	Agree	Friends	Friends	Friends	Friends	Friends	Friends	Agree	Disagree	Agree	10	1	1	3	5	0	0	Daily	At least once a week	At least once a week	Rarely/Never	3	0	3	3	0	0	0	Daily	At least once a week	Daily	At least once a week	Yes	Yes	Yes	Yes	No	Yes	Daily	0	Home	Occupy my free time	Yes	No	Yes
288	Strongly agree	At least once a month	Neither disagree, nor agree	Neither disagree, nor agree	Neither disagree, nor agree	Family	Friends	Friends	Friends	Family	Acquaintances	Strongly Agree	Strongly Agree	Strongly Agree	2	2	0	0	0	0	0	Daily	At least once a week	Daily	At least once a month	1	1	0	0	0	0	0	Daily	At least once a month	At least once a week	Rarely/Never	Yes	Yes	Yes	No	Yes	Yes	Daily	0	Home and Work	Search Info	Yes	No	No
289	Neither disagree, nor agree	Daily	Agree	Agree	Agree	Family	Family	Friends	Family	Family	Family	Neither disagree, nor agree	Neither disagree, nor agree	Neither disagree, nor agree	1	1	0	0	0	0	0	Daily	At least once a week	At least once a month	Rarely/Never	2	0	0	2	0	0	0	At least once a week	At least once a month	At least once a week	Rarely/Never	Yes	Yes	Yes	Yes	Yes	Yes	Daily	0	Work	Study	Yes	Yes	No
290	Strongly agree	Daily	Disagree	Agree	Strongly Agree	Family	Friends	Friends	Friends	Friends	Acquaintances	Strongly Agree	Disagree	Agree	3	3	0	0	0	0	0	Daily	Rarely/Never	Daily	Rarely/Never	3	0	2	0	1	0	0	Daily	Rarely/Never	Daily	Rarely/Never	Yes	Yes	Yes	Yes	Yes	Yes	3-4 times a week	0	Home	Search Info	Yes	Yes	Yes
291	Neither disagree, nor agree	Daily	Disagree	Strongly Agree	Strongly Agree	Acquaintances	Friends	Friends	Friends	No one	Acquaintances	Agree	Strongly Agree	Agree	3	1	0	1	0	0	1	Daily	Rarely/Never	Daily	At least once a month	5	0	3	2	0	0	0	Daily	Rarely/Never	Daily	At least once a week	Yes	Yes	No	Yes	Yes	Yes	Daily	0	Home and Work	Study	Yes	Yes	No
292	Strongly disagree	Rarely/Never	Neither disagree, nor agree	Neither disagree, nor agree	Disagree	Neighbors	Family	Family	Acquaintances	Acquaintances	Acquaintances	Strongly Disagree	Disagree	Neither disagree, nor agree	1	0	0	1	0	0	0	At least once a week	At least once a week	Rarely/Never	Rarely/Never	1	0	0	1	0	0	0	At least once a week	At least once a week	Rarely/Never	Rarely/Never	Yes	Yes	Yes	No	No	No	Does not use, but used before	Dangerous/Afraid
293	Neither disagree, nor agree	At least once a week	Disagree	Agree	Disagree	Family	Family	Friends	Coworkers	Friends	Acquaintances	Neither disagree, nor agree	Agree	Strongly Disagree	3	3	0	0	0	0	0	Daily	Rarely/Never	Daily	Rarely/Never	2	0	2	0	0	0	0	Daily	At least once a month	Daily	Rarely/Never	Yes	Yes	Yes	Yes	Yes	Yes	3-4 times a week	0	Home	Occupy my free time	Yes	Yes	No
294	Disagree	At least once a week	Disagree	Disagree	Agree	Friends	Friends	Acquaintances	Acquaintances	Acquaintances	Acquaintances	Neither disagree, nor agree	Neither disagree, nor agree	Neither disagree, nor agree	0	0	0	0	0	0	0	0	0	0	0	6	0	4	2	0	0	0	Daily	At least once a month	Rarely/Never	Rarely/Never	Yes	Yes	No	No	No	No	Does not use	Do not know how it works
295	Neither disagree, nor agree	Rarely/Never	Disagree	Agree	Agree	Family	Family	Acquaintances	Acquaintances	Family	Acquaintances	Neither disagree, nor agree	Neither disagree, nor agree	Neither disagree, nor agree	11	2	0	0	4	5	0	Daily	Daily	At least once a month	Rarely/Never	3	0	3	0	0	0	0	At least once a week	Rarely/Never	Rarely/Never	Rarely/Never	Yes	Yes	Yes	No	No	No	Does not use	Do not know how it works
296	Disagree	At least once a week	Disagree	Agree	Agree	Friends	Friends	Friends	Friends	Coworkers	Coworkers	Disagree	Neither disagree, nor agree	Strongly Disagree	2	2	0	0	0	0	0	Daily	Rarely/Never	Daily	Rarely/Never	3	0	3	0	0	0	0	Daily	Rarely/Never	At least once a week	At least once a week	Yes	Yes	Yes	Yes	No	Yes	Daily	0	Home and Work	Study	Yes	No	Yes
297	Strongly disagree	At least once a week	Agree	Agree	Strongly Agree	Neighbors	Friends	Family	Friends	Friends	Acquaintances	Agree	Agree	Disagree	1	0	0	0	1	0	0	At least once a week	Rarely/Never	Daily	Rarely/Never	11	1	3	2	5	1	0	Daily	Rarely/Never	Daily	At least once a week	Yes	Yes	No	Yes	No	Yes	Daily	0	Home and Work	Search Info	No	No	Yes
298	Agree	Rarely/Never	Disagree	Agree	Agree	Family	Family	Family	Family	Family	Family	Agree	Agree	Disagree	6	3	0	0	3	0	0	Daily	Daily	Daily	Rarely/Never		DK	DK	DK	DK	DK	DK	Rarely/Never	Rarely/Never	Rarely/Never	Rarely/Never	Yes	Yes	Yes	Yes	No	Yes	Rarely	0	Home	Talk to family/friends	Yes	No	No
299	Agree	Rarely/Never	Agree	Agree	Agree	No one	Family	Coworkers	No one	Coworkers	No one	Agree	Agree	Agree	DK	0	0	0	0	0	0	Daily	Rarely/Never	Rarely/Never	Rarely/Never		DK	DK	DK	DK	DK	DK	0	0	0	0	Yes	Yes	Yes	Yes	No	Yes	Daily	0	Home	Search Info	No	No	No
300	Agree	At least once a month	Disagree	Agree	Agree	Family	Friends	Friends	Friends	Friends	Acquaintances	Agree	Neither disagree, nor agree	Agree	7	3	2	2	0	0	0	Daily	Daily	Daily	At least once a week	8	0	2	3	1	2	0	Daily	Daily	Daily	At least once a week	Yes	Yes	Yes	Yes	No	Yes	Daily	0	Home and Work	Study	Yes	Yes	No
301	Agree	Daily	Disagree	Agree	Agree	Friends	Family	Coworkers	Acquaintances	Acquaintances	Friends	Agree	Neither disagree, nor agree	Agree	1	0	0	0	0	1	0	At least once a month	Daily	Daily	Rarely/Never	3	0	2	1	0	0	0	Daily	At least once a month	At least once a week	Rarely/Never	Yes	Yes	Yes	No	Yes	Yes	Daily	0	Home and Work	Search Info	Yes	No	No
302	Disagree	Rarely/Never	Disagree	Agree	Agree	Family	Family	Acquaintances	Family	Family	Family	Neither disagree, nor agree	Neither disagree, nor agree	Strongly Disagree	5	1	0	0	4	0	0	At least once a week	Daily	Rarely/Never	Rarely/Never	3	0	3	0	0	0	0	Daily	Rarely/Never	Rarely/Never	Rarely/Never	Yes	No	Yes	No	No	No	Does not use	Do not know how it works
303	Agree	Rarely/Never	Disagree	Disagree	Agree	Friends	Friends	Family	Friends	Friends	No one	Neither disagree, nor agree	Neither disagree, nor agree	Neither disagree, nor agree	1	1	0	0	0	0	0	Daily	Rarely/Never	Rarely/Never	Rarely/Never	2	0	0	0	1	1	0	At least once a month	Rarely/Never	At least once a week	At least once a week	Yes	Yes	Yes	No	Yes	Yes	1-2 times a week	0	Home	Search Info	Yes	No	No
304	Neither disagree, nor agree	Rarely/Never	Neither disagree, nor agree	Agree	Agree	Family	Family	Acquaintances	Acquaintances	Family	Acquaintances	Neither disagree, nor agree	Neither disagree, nor agree	Disagree	5	2	0	0	0	3	0	Daily	At least once a month	At least once a week	Rarely/Never	3	0	0	3	0	0	0	At least once a week	Rarely/Never	At least once a week	Rarely/Never	Yes	Yes	Yes	No	Yes	Yes	At least once a month	0	Home	Search Info	Yes	Yes	No
305	Agree	Daily	Disagree	Agree	Agree	Friends	Friends	Friends	Coworkers	Friends	Acquaintances	Agree	Agree	Agree	1	1	0	0	0	0	0	Daily	Rarely/Never	Daily	At least once a month	3	0	0	1	1	1	0	At least once a week	At least once a month	At least once a week	At least once a week	Yes	Yes	Yes	Yes	No	Yes	Daily	0	Home and Work	Search Info	Yes	No	Yes
306	Agree	At least once a month	Disagree	Agree	Agree	Family	Family	Family	Family	Family	Acquaintances	Agree	Agree	Agree	9	2	1	0	5	1	0	Daily	Daily	Daily	Rarely/Never	4	0	0	0	4	0	0	Daily	Rarely/Never	At least once a week	At least once a week	Yes	Yes	Yes	No	Yes	Yes	Daily	0	Home	Occupy my free time	Yes	Yes	Yes
307	Neither disagree, nor agree	At least once a month	Neither disagree, nor agree	Neither disagree, nor agree	Neither disagree, nor agree	Friends	Family	Neighbors	Friends	Neighbors	Coworkers	Neither disagree, nor agree	Neither disagree, nor agree	Neither disagree, nor agree	1	0	0	1	0	0	0	At least once a week	Rarely/Never	At least once a week	Rarely/Never	3	0	2	1	0	0	0	At least once a week	At least once a month	At least once a week	At least once a week	Yes	Yes	Yes	No	Yes	Yes	1-2 times a week	0	Home	Talk to family/friends	Yes	Yes	No
308	Neither disagree, nor agree	Daily	Agree	Agree	Strongly Agree	Family	Family	Family	Friends	Family	Friends	Agree	Agree	Agree	6	0	3	3	0	0	0	Daily	Daily	Daily	Rarely/Never	10	0	0	10	0	0	0	Daily	At least once a week	At least once a week	Rarely/Never	Yes	Yes	Yes	Yes	No	No	Does not use	Do not know how it works
309	Disagree	Rarely/Never	Disagree	Disagree	Agree	Family	Family	Friends	Friends	Family	Friends	Strongly Agree	Neither disagree, nor agree	Agree	5	3	1	0	1	0	0	Daily	Rarely/Never	At least once a month	Rarely/Never	3	0	1	1	1	0	0	At least once a week	Rarely/Never	At least once a week	At least once a week	Yes	Yes	Yes	No	Yes	Yes	3-4 times a week	0	Home	Search Info	Yes	No	Yes
310	Neither disagree, nor agree	At least once a month	Strongly Disagree	Strongly Agree	Strongly Agree	Friends	Family	Friends	Coworkers	Family	No one	Strongly Agree	Strongly Agree	Strongly Agree	5	3	0	2	0	0	0	Daily	Rarely/Never	At least once a week	Rarely/Never	10	0	0	1	9	0	0	At least once a week	Rarely/Never	At least once a week	Rarely/Never	Yes	Yes	Yes	No	Yes	Yes	Daily	0	Home	Search Info	Yes	No	No
311	Agree	At least once a month	Disagree	Agree	Agree	Family	Family	Acquaintances	Acquaintances	Family	No one	Agree	Neither disagree, nor agree	Agree	8	2	4	0	2	0	0	Daily	At least once a week	At least once a month	At least once a month	2	0	0	2	0	0	0	At least once a week	At least once a month	At least once a month	At least once a week	Yes	Yes	Yes	Yes	Yes	Yes	Daily	0	Home	Study	Yes	No	No
312	Strongly agree	Daily	Disagree	Agree	Agree	Friends	Friends	Family	No one	Friends	Family	Agree	Agree	Agree	6	2	4	0	0	0	0	Daily	At least once a week	At least once a week	Daily	4	0	0	4	0	0	0	Daily	At least once a week	Daily	Daily	Yes	Yes	Yes	Yes	Yes	Yes	Daily	0	Home	Talk to family/friends	No	Yes	Yes
313	Agree	Daily	Disagree	Agree	Agree	Family	Friends	Family	Family	Family	Neighbors	Agree	Agree	Agree	2	2	0	0	0	0	0	Daily	Daily	Daily	Rarely/Never	2	2	0	0	0	0	0	Daily	Daily	Daily	Rarely/Never	Yes	Yes	Yes	No	Yes	Yes	Does not use	Do not know how it works
314	Disagree	Daily	Neither disagree, nor agree	Disagree	Agree	Acquaintances	Family	Family	Friends	Family	Family	Neither disagree, nor agree	Neither disagree, nor agree	Neither disagree, nor agree	1	0	0	0	0	0	1	At least once a week	Rarely/Never	At least once a week	Daily	1	0	1	0	0	0	0	Daily	Rarely/Never	Daily	Rarely/Never	Yes	Yes	Yes	No	Yes	Yes	Daily	0	Home	Search Info	No	No	No
315	Agree	Daily	Disagree	Agree	Agree	No one	Friends	No one	No one	Friends	No one	Agree	Agree	Agree	5	0	0	5	0	0	0	At least once a month	At least once a week	Daily	Rarely/Never	3	0	0	3	0	0	0	Daily	Daily	Daily	Rarely/Never	Yes	Yes	Yes	Yes	No	Yes	Daily	0	Home	Search Info	Yes	No	No
316	Neither disagree, nor agree	Rarely/Never	Agree	Agree	Agree	No one	Friends	No one	No one	Family	Acquaintances	Neither disagree, nor agree	Agree	Neither disagree, nor agree	12	0	2	10	0	0	0	At least once a month	At least once a week	At least once a week	Rarely/Never	3	0	0	1	2	0	0	Rarely/Never	Rarely/Never	At least once a month	Rarely/Never	Yes	Yes	No	No	Yes	Yes	Daily	0	Home and Work	Study	No	No	No
317	Agree	At least once a week	Disagree	Agree	Agree	Family	Family	Family	Family	Family	Family	Agree	Agree	Agree	3	3	0	0	0	0	0	At least once a month	At least once a month	At least once a month	At least once a month	2	0	0	2	0	0	0	At least once a week	At least once a week	At least once a week	At least once a week	Yes	Yes	No	Yes	No	No	Rarely	0	Home and Work	Search Info	No	No	No
318	Strongly agree	At least once a week	Disagree	Agree	Agree	No one	Friends	Friends	Friends	Family	Acquaintances	Agree	Agree	Agree	5	2	0	3	0	0	0	Daily	At least once a week	Daily	Rarely/Never	15	0	15	0	0	0	0	At least once a month	At least once a month	At least once a month	Rarely/Never	Yes	Yes	Yes	Yes	No	Yes	Daily	0	Home and Work	Search Info	Yes	No	No
319	Agree	At least once a month	Disagree	Agree	Agree	Acquaintances	Family	Acquaintances	No one	No one	Neighbors	Agree	Disagree	Agree	10	0	2	3	1	4	0	Daily	Rarely/Never	Daily	Rarely/Never	1	0	4	0	0	0	0	Daily	Rarely/Never	Daily	Rarely/Never	Yes	Yes	No	Yes	No	Yes	Does not use	Does not interest me
320	Neither disagree, nor agree	At least once a month	Disagree	Agree	Agree	Friends	No one	No one	Coworkers	No one	No one	Agree	Agree	Agree	8	3	0	1	4	0	0	At least once a month	Rarely/Never	At least once a week	Rarely/Never	4	0	0	4	0	0	0	At least once a month	Rarely/Never	At least once a week	At least once a week	Yes	Yes	Yes	Yes	Yes	Yes	Daily	0	Home and Work	Search Info	Yes	No	No
321	Agree	At least once a week	Disagree	Disagree	Agree	No one	No one	Friends	Friends	No one	Friends	Disagree	Disagree	Agree	3	0	0	0	0	0	3	At least once a month	At least once a week	At least once a month	At least once a week	6	0	0	2	0	0	4	At least once a week	Rarely/Never	Daily	Daily	Yes	Yes	Yes	Yes	No	Yes	Daily	0	Home	Search Info	Yes	Yes	No
322	Strongly agree	At least once a week	Strongly Disagree	Strongly Agree	Strongly Agree	Friends	Family	Friends	Family	Friends	Family	Strongly Agree	Neither disagree, nor agree	Strongly Agree	3	1	0	1	0	1	0	At least once a week	Rarely/Never	Daily	Rarely/Never	7	1	0	6	0	0	0	At least once a week	Rarely/Never	Daily	Rarely/Never	Yes	Yes	No	Yes	No	Yes	Daily	0	Home	Search Info	Yes	No	Yes
323	Agree	At least once a month	Agree	Strongly Agree	Strongly Agree	Friends	Family	Coworkers	Friends	Family	Coworkers	Agree	Agree	Strongly Agree	3	0	0	1	1	1	0	At least once a month	Daily	Daily	At least once a week	1	0	0	1	0	0	0	Daily	Rarely/Never	Daily	At least once a week	Yes	Yes	Yes	No	Yes	Yes	1-2 times a week	0	Home	Search Info	Yes	No	No
324	Agree	At least once a month	Disagree	Agree	Agree	Family	Family	Family	Friends	Family	Family	Agree	Neither disagree, nor agree	Agree	2	2	0	0	0	0	0	Daily	Rarely/Never	At least once a month	Rarely/Never	2	0	0	2	0	0	0	At least once a week	At least once a month	At least once a month	At least once a week	Yes	Yes	Yes	Yes	Yes	Yes	3-4 times a week	0	Home	Search Info	Yes	No	No
325	Disagree	At least once a week	Disagree	Agree	Agree	Family	Friends	Friends	No one	Friends	Family	Agree	Agree	Agree	3	3	0	0	0	0	0	Daily	Daily	Daily	Daily	4	0	2	2	0	0	0	At least once a week	Daily	Daily	Daily	Yes	Yes	Yes	Yes	Yes	Yes	Daily	0	Home	Search Info	Yes	Yes	No
326	Neither disagree, nor agree	Rarely/Never	Disagree	Disagree	Agree	Family	No one	Acquaintances	No one	Family	Acquaintances	Neither disagree, nor agree	Disagree	Disagree	1	1	0	0	0	0	0	Daily	Rarely/Never	Rarely/Never	Rarely/Never	2	0	1	1	0	0	0	At least once a week	Daily	At least once a month	At least once a week	Yes	Yes	Yes	No	Yes	Yes	3-4 times a week	0	Home	Search Info	No	Yes	No
327	Disagree	At least once a week	Disagree	Disagree	Agree	Family	No one	Friends	No one	Family	Family	Neither disagree, nor agree	Agree	Agree	3	3	0	0	0	0	0	Daily	Rarely/Never	At least once a week	Rarely/Never	2	0	0	0	1	1	0	At least once a month	At least once a month	At least once a month	Rarely/Never	Yes	Yes	Yes	Yes	Yes	Yes	1-2 times a week	0	Home	Search Info	No	No	No
328	Agree	Rarely/Never	Disagree	Agree	Agree	Friends	Neighbors	Friends	No one	No one	Neighbors	Disagree	Disagree	Neither disagree, nor agree	5	1	2	1	0	1	0	At least once a week	At least once a week	Rarely/Never	Rarely/Never	3	0	1	1	1	0	0	At least once a month	At least once a month	Rarely/Never	Rarely/Never	Yes	No	Yes	No	No	No	Does not use	Do not have a computer
329	Agree	At least once a week	Strongly Disagree	Strongly Agree	Strongly Agree	Family	Family	Friends	Friends	Family	Acquaintances	Neither disagree, nor agree	Agree	Agree	15	3	12	0	0	0	0	Daily	At least once a week	Daily	Rarely/Never	40	0	40	0	0	0	0	Daily	Daily	Daily	Rarely/Never	Yes	Yes	Yes	No	No	Yes	Does not use	It's complicated
330	Disagree	Rarely/Never	Agree	Neither disagree, nor agree	Disagree	Family	Family	No one	No one	Family	No one	Strongly Disagree	Agree	Disagree	6	1	0	5	0	0	0	At least once a week	Rarely/Never	Rarely/Never	Rarely/Never	0	0	0	0	0	0	0	0	0	0	0	Yes	No	Yes	Yes	Yes	No	Does not use	Does not interest me
331	Agree	At least once a week	Disagree	Agree	Agree	Family	Family	Friends	Friends	Family	Neighbors	Agree	Agree	Agree	12	1	1	6	0	4	0	Daily	Daily	Daily	Rarely/Never	8	0	0	8	0	0	0	At least once a month	Rarely/Never	At least once a week	Rarely/Never	Yes	Yes	Yes	Yes	Yes	Yes	Daily	0	Home and Work	Study	Yes	Yes	No
332	Neither disagree, nor agree	Rarely/Never	Disagree	Neither disagree, nor agree	Disagree	Acquaintances	Family	No one	No one	No one	Acquaintances	Disagree	Neither disagree, nor agree	Disagree	4	1	1	2	0	0	0	Daily	Daily	Daily	Rarely/Never	0	0	0	0	0	0	0	0	0	0	0	Yes	Yes	Yes	No	No	No	Does not use	Does not interest me
333	Disagree	Rarely/Never	Disagree	Agree	Neither disagree, nor agree	Family	Family	Family	Family	Family	Acquaintances	Agree	Neither disagree, nor agree	Agree	6	0	0	2	0	4	0	Daily	Daily	At least once a week	Rarely/Never	2	0	2	0	0	0	0	At least once a week	Daily	Rarely/Never	Rarely/Never	Yes	Yes	Yes	No	No	No	Does not use	Does not interest me
334	Agree	At least once a week	Strongly Disagree	Agree	Agree	Neighbors	Family	Acquaintances	Acquaintances	Friends	Friends	Agree	Agree	Agree	3	1	1	1	0	0	0	At least once a week	Rarely/Never	At least once a week	At least once a week	1	1	0	0	0	0	0	At least once a week	Rarely/Never	At least once a week	At least once a week	Yes	Yes	Yes	No	Yes	Yes	Daily	0	Home	Talk to family/friends	No	No	No
335	Agree	At least once a week	Agree	Disagree	Agree	Acquaintances	Family	Family	Family	Family	Friends	Agree	Agree	Agree	1	1	0	0	0	0	0	Daily	Daily	Daily	Rarely/Never	4	0	2	0	0	2	0	At least once a month	Daily	Daily	Rarely/Never	Yes	Yes	Yes	Yes	Yes	Yes	Does not use	Does not interest me
336	Agree	At least once a week	Agree	Agree	Strongly Agree	Acquaintances	Family	Acquaintances	Friends	Friends	Neighbors	Agree	Agree	Neither disagree, nor agree	10	0	0	0	0	5	5	At least once a month	At least once a week	At least once a month	At least once a month	20	0	3	10	12	0	0	At least once a week	At least once a week	At least once a week	At least once a month	Yes	Yes	Yes	No	Yes	Yes	Daily	0	Home and Work	Search Info	Yes	No	No
337	Agree	At least once a month	Disagree	Agree	Agree	Acquaintances	Family	Acquaintances	Acquaintances	Family	Acquaintances	Agree	Agree	Agree	30	1	1	15	10	1	2	At least once a week	Daily	Daily	At least once a week	10	0	0	10	0	0	0	At least once a month	At least once a month	At least once a week	At least once a week	Yes	Yes	Yes	Yes	Yes	Yes	Daily	0	Home and Work	Study	Yes	No	Yes
338	Agree	At least once a week	Disagree	Agree	Agree	Family	Family	Friends	Family	Family	Acquaintances	Strongly Agree	Agree	Strongly Agree	3	0	1	2	0	0	0	At least once a week	Rarely/Never	At least once a week	Rarely/Never	4	0	0	4	0	0	0	At least once a week	Rarely/Never	At least once a week	Rarely/Never	Yes	Yes	No	Yes	No	Yes	Daily	0	Home	Search Info	Yes	No	No
339	Agree	At least once a week	Agree	Agree	Agree	Family	Family	Friends	Friends	Family	Friends	Strongly Agree	Agree	Agree	4	1	3	0	0	0	0	At least once a week	At least once a month	Daily	At least once a month	20	0	0	20	0	0	0	At least once a week	Rarely/Never	At least once a month	Rarely/Never	Yes	Yes	Yes	No	Yes	Yes	1-2 times a week	0	Home	Study	Yes	No	No
340	Agree	At least once a week	Disagree	Agree	Agree	Friends	Friends	Friends	Friends	Friends	Acquaintances	Agree	Agree	Agree	5	0	0	0	5	0	0	At least once a week	At least once a week	At least once a week	At least once a week	6	0	0	0	6	0	0	At least once a week	At least once a week	At least once a week	At least once a month	Yes	Yes	Yes	Yes	No	Yes	Daily	0	Home and Work	Study	No	No	No
341	Agree	At least once a week	Disagree	Agree	Agree	Neighbors	Family	Coworkers	Acquaintances	Friends	Acquaintances	Agree	Agree	Agree	14	2	5	5	0	2	0	Daily	At least once a month	At least once a month	At least once a week	17	0	5	10	1	1	0	Daily	At least once a month	Daily	At least once a week	Yes	Yes	Yes	No	Yes	Yes	1-2 times a week	0	Home	Talk to family/friends	No	Yes	Yes
342	Agree	At least once a week	Disagree	Agree	Agree	Family	Family	Family	Friends	Family	Acquaintances	Agree	Agree	Agree	12	1	6	2	2	1	0	Daily	Daily	Daily	Rarely/Never	5	0	0	5	0	0	0	Daily	At least once a week	At least once a week	Rarely/Never	Yes	Yes	Yes	No	No	No	Does not use	Does not interest me
343	Strongly agree	At least once a week	Disagree	Agree	Agree	Family	Friends	Friends	Friends	Friends	Family	Agree	Agree	Neither disagree, nor agree	10	2	0	5	5	0	0	At least once a week	Daily	Daily	At least once a week	6	1	0	5	0	0	0	At least once a week	Daily	Daily	Daily	Yes	Yes	No	Yes	No	Yes	Daily	0	Home	Talk to family/friends	No	No	Yes
344	Agree	At least once a week	Disagree	Strongly Agree	Strongly Agree	Family	Friends	Family	Acquaintances	Friends	Family	Strongly Agree	Strongly Agree	Agree	12	4	3	10	0	2	0	At least once a week	At least once a week	Daily	Daily	20	0	15	5	0	0	0	Daily	At least once a week	Daily	Daily	Yes	Yes	Yes	Yes	No	Yes	Daily	0	Home	Occupy my free time	No	No	No
345	Neither disagree, nor agree	At least once a week	Strongly Disagree	Disagree	Strongly Agree	Neighbors	Friends	Acquaintances	Family	Friends	Family	Agree	Agree	Agree	4	3	0	0	0	0	1	At least once a week	At least once a week	Daily	Daily	6	0	0	6	0	0	0	At least once a week	Rarely/Never	Daily	Daily	Yes	Yes	Yes	Yes	Yes	Yes	Daily	0	Home	Occupy my free time	No	Yes	Yes
346	Neither disagree, nor agree	At least once a week	Strongly Disagree	Agree	Strongly Agree	Family	Friends	Friends	Friends	Family	Neighbors	Neither disagree, nor agree	Strongly Agree	Neither disagree, nor agree	4	2	0	2	0	0	0	At least once a week	At least once a week	At least once a week	Daily	15	0	0	15	0	0	0	Daily	Daily	Daily	Daily	Yes	Yes	Yes	Yes	Yes	Yes	Daily	0	Home	Talk to family/friends	Yes	Yes	Yes
347	Agree	At least once a month	Disagree	Disagree	Agree	Friends	Family	Family	Friends	Family	Friends	Agree	Disagree	Agree	12	2	4	6	0	0	0	Daily	At least once a week	Daily	Rarely/Never	9	0	6	3	0	0	0	Daily	At least once a week	At least once a week	Rarely/Never	Yes	Yes	Yes	Yes	No	Yes	Daily	0	Home	Talk to family/friends	Yes	Yes	No
348	Agree	At least once a month	Disagree	Disagree	Agree	Family	Family	Friends	Friends	Friends	Family	Agree	Disagree	Agree	12	3	3	6	0	0	0	Daily	At least once a week	Daily	Rarely/Never	8	0	2	6	0	0	0	Daily	At least once a week	At least once a week	Daily	Yes	Yes	Yes	Yes	No	Yes	Daily	0	Home and Work	Study	Yes	Yes	No
349	Agree	At least once a week	Disagree	Disagree	Agree	Friends	Family	Friends	Friends	Friends	Family	Agree	Neither disagree, nor agree	Agree	14	0	4	8	2	0	0	Daily	At least once a month	Daily	Rarely/Never	8	0	5	3	0	0	0	Daily	Rarely/Never	Daily	Daily	Yes	Yes	No	Yes	No	Yes	Daily	0	Home and Work	Study	No	No	Yes
350	Agree	At least once a week	Disagree	Neither disagree, nor agree	Agree	Family	Family	Family	Family	Family	Family	Agree	Neither disagree, nor agree	Agree	12	1	5	6	0	0	0	Daily	Daily	Daily	Rarely/Never	7	0	6	1	0	0	0	Daily	At least once a week	At least once a week	Rarely/Never	Yes	Yes	Yes	No	No	No	Does not use	Does not interest me
351	Agree	At least once a week	Disagree	Neither disagree, nor agree	Agree	Family	Family	Family	Friends	Family	Family	Agree	Disagree	Agree	16	3	6	7	0	0	0	Daily	At least once a week	Daily	Rarely/Never	10	0	0	8	2	0	0	Daily	Rarely/Never	Daily	At least once a week	Yes	Yes	Yes	Yes	No	Yes	Daily	0	Home and Work	Study	Yes	No	No
352	Agree	Daily	Disagree	Neither disagree, nor agree	Agree	Family	Family	Friends	Friends	Family	Family	Agree	Disagree	Agree	15	1	4	8	0	2	0	Daily	At least once a week	Daily	Rarely/Never	7	0	5	2	0	0	0	Daily	Rarely/Never	At least once a week	Rarely/Never	Yes	Yes	Yes	No	No	No	At least once a month	Does not interest me
353	Strongly agree	At least once a week	Disagree	Neither disagree, nor agree	Agree	Friends	Family	Friends	Friends	Friends	Family	Agree	Neither disagree, nor agree	Agree	12	0	4	8	0	0	0	At least once a week	Rarely/Never	At least once a week	Rarely/Never	10	0	0	10	0	0	0	Daily	Rarely/Never	Daily	Daily	Yes	Yes	No	Yes	No	Yes	3-4 times a week	0	Home	Occupy my free time	No	No	Yes
354	Neither disagree, nor agree	At least once a week	Disagree	Disagree	Agree	Family	Family	Family	Friends	Family	Family	Agree	Disagree	Neither disagree, nor agree	13	1	4	8	0	0	0	Daily	At least once a week	Daily	Rarely/Never	7	0	4	3	0	0	0	Daily	Rarely/Never	At least once a week	Rarely/Never	Yes	Yes	Yes	No	No	No	Does not use	Does not interest me
355	Agree	At least once a week	Disagree	Neither disagree, nor agree	Agree	Family	Friends	Friends	Friends	Family	Family	Agree	Agree	Agree	9	5	0	4	0	0	0	Daily	At least once a week	Daily	Rarely/Never	6	0	0	6	0	0	0	Daily	Rarely/Never	Daily	Daily	Yes	Yes	Yes	Yes	No	Yes	Daily	0	Home and Work	Study	Yes	No	No
356	Agree	At least once a week	Disagree	Neither disagree, nor agree	Agree	Friends	Family	Family	Friends	Friends	Family	Agree	Neither disagree, nor agree	Agree	10	0	4	6	0	0	0	Daily	At least once a week	Daily	Rarely/Never	12	0	6	4	2	0	0	At least once a week	Rarely/Never	At least once a week	Daily	Yes	Yes	No	Yes	No	Yes	Daily	0	Home and Work	Study	No	Yes	No
357	Agree	At least once a week	Disagree	Neither disagree, nor agree	Neither disagree, nor agree	Friends	Family	Friends	Friends	Friends	Family	Agree	Disagree	Neither disagree, nor agree	13	0	0	13	0	0	0	At least once a week	Rarely/Never	Daily	Rarely/Never	12	1	4	7	0	0	0	Daily	Rarely/Never	Daily	Daily	Yes	Yes	No	Yes	No	Yes	Daily	0	Home and Work	Study	Yes	Yes	No
358	Agree	Daily	Disagree	Neither disagree, nor agree	Agree	Friends	Family	Family	Friends	Family	Family	Agree	Disagree	Neither disagree, nor agree	14	3	4	7	0	0	0	Daily	At least once a week	Daily	Rarely/Never	12	0	6	5	1	0	0	Daily	At least once a week	At least once a week	Rarely/Never	Yes	Yes	Yes	Yes	No	Yes	Does not use	Does not interest me
359	Agree	At least once a week	Neither disagree, nor agree	Agree	Agree	Friends	Family	Family	Family	Friends	Family	Agree	Neither disagree, nor agree	Agree	7	0	3	4	0	0	0	Daily	At least once a week	Daily	Rarely/Never	5	0	0	4	1	0	0	At least once a week	At least once a week	Daily	Daily	Yes	Yes	No	Yes	No	Yes	Daily	0	Home and Work	Study	Yes	No	Yes
360	Agree	Rarely/Never	Disagree	Neither disagree, nor agree	Agree	Friends	Family	Friends	Friends	Family	Family	Agree	Neither disagree, nor agree	Agree	9	1	2	6	0	0	0	Daily	At least once a week	Daily	Rarely/Never	14	0	7	5	2	0	0	Daily	Daily	Daily	Daily	Yes	Yes	Yes	Yes	No	Yes	Daily	0	Home and Work	Study	Yes	No	No
361	Agree	Daily	Disagree	Agree	Agree	Friends	Family	Friends	Friends	Friends	Friends	Agree	Neither disagree, nor agree	Agree	10	2	2	6	0	0	0	Daily	At least once a week	Daily	Rarely/Never	15	0	5	10	0	0	0	Daily	At least once a week	Daily	Daily	Yes	Yes	Yes	Yes	No	Yes	Daily	0	Home and Work	Study	Yes	No	No
362	Neither disagree, nor agree	At least once a week	Disagree	Agree	Agree	Family	Family	Family	Family	Family	Family	Agree	Disagree	Agree	12	5	3	4	0	0	0	Daily	At least once a week	Rarely/Never	Rarely/Never	6	0	6	0	0	0	0	At least once a week	At least once a week	Rarely/Never	Rarely/Never	Yes	No	Yes	No	No	No	Does not use	Do not know how it works
363	Neither disagree, nor agree	Daily	Disagree	Neither disagree, nor agree	Agree	Family	Family	Family	Family	Family	Family	Agree	Neither disagree, nor agree	Neither disagree, nor agree	15	3	4	8	0	0	0	Daily	At least once a week	Daily	Rarely/Never	10	0	4	6	0	0	0	Daily	Rarely/Never	Daily	Daily	Yes	Yes	Yes	Yes	No	Yes	Daily	0	Home and Work	Work	Yes	No	Yes
364	Agree	At least once a week	Agree	Disagree	Agree	Family	Friends	Family	Friends	Friends	Friends	Agree	Neither disagree, nor agree	Agree	12	2	4	6	0	0	0	Daily	At least once a week	Daily	Rarely/Never	9	0	4	5	0	0	0	Daily	Rarely/Never	Daily	Daily	Yes	Yes	Yes	Yes	No	Yes	Daily	0	Home	Talk to family/friends	Yes	No	Yes
365	Neither disagree, nor agree	At least once a week	Disagree	Neither disagree, nor agree	Agree	Family	Family	Family	Family	Family	Family	Agree	Disagree	Agree	12	1	4	7	0	0	0	Daily	Daily	Daily	Rarely/Never	7	0	5	2	0	0	0	Daily	At least once a week	Rarely/Never	Rarely/Never	Yes	Yes	Yes	No	No	No	Does not use	Does not interest me
366	Neither disagree, nor agree	At least once a week	Disagree	Disagree	Agree	Family	Family	Family	Friends	Family	Friends	Agree	Neither disagree, nor agree	Neither disagree, nor agree	11	3	2	6	0	0	0	Daily	At least once a week	Daily	Rarely/Never	10	0	6	4	0	0	0	At least once a week	Rarely/Never	At least once a week	Rarely/Never	Yes	Yes	Yes	Yes	No	Yes	Does not use	It's complicated
367	Agree	At least once a week	Agree	Neither disagree, nor agree	Agree	Family	Family	Family	Family	Family	Family	Agree	Disagree	Agree	11	1	6	4	0	0	0	Daily	At least once a week	Daily	Rarely/Never	8	0	5	3	0	0	0	At least once a week	At least once a week	Daily	Rarely/Never	Yes	Yes	Yes	Yes	No	Yes	Does not use	Does not interest me
368	Agree	At least once a week	Disagree	Neither disagree, nor agree	Agree	Family	Family	Family	Family	Family	Family	Agree	Disagree	Agree	14	1	6	7	0	0	0	Daily	At least once a week	At least once a week	Rarely/Never	6	0	6	0	0	0	0	Daily	Rarely/Never	Rarely/Never	Rarely/Never	Yes	Yes	Yes	No	No	No	Does not use	Does not interest me
369	Agree	At least once a month	Disagree	Agree	Agree	Family	Family	Family	Family	Family	Acquaintances	Agree	Neither disagree, nor agree	Agree	8	1	0	7	0	0	0	Daily	Rarely/Never	Daily	Rarely/Never	3	0	0	3	0	0	0	At least once a week	Rarely/Never	Daily	Rarely/Never	Yes	Yes	No	No	No	No	Does not use	DK/DA
370	Agree	Daily	Strongly Agree	Neither disagree, nor agree	Neither disagree, nor agree	Family	Family	Friends	Family	Family	Family	Agree	Neither disagree, nor agree	Agree	9	1	0	8	0	0	0	Daily	At least once a week	Daily	Rarely/Never	15	0	10	5	0	0	0	At least once a week	At least once a week	At least once a week	Rarely/Never	Yes	Yes	Yes	No	No	No	Does not use	DK/DA
371	Agree	Daily	Disagree	Agree	Agree	Family	Family	Family	Family	Family	Family	Agree	Agree	Agree	8	4	2	2	0	0	0	Daily	At least once a week	Daily	Rarely/Never	15	0	10	5	0	0	0	Daily	Rarely/Never	Daily	Daily	Yes	Yes	Yes	Yes	No	Yes	Daily	0	Home	Talk to family/friends	Yes	Yes	Yes
372	Neither disagree, nor agree	At least once a week	Agree	Neither disagree, nor agree	Agree	Family	Family	Family	Family	Family	Family	Agree	Neither disagree, nor agree	Agree	6	2	2	2	0	0	0	Daily	At least once a week	Daily	Rarely/Never	12	0	0	12	0	0	0	At least once a week	Rarely/Never	At least once a week	At least once a week	Yes	Yes	Yes	Yes	No	Yes	Daily	0	Home and Work	Search Info	Yes	Yes	No
373	Agree	Rarely/Never	Strongly Agree	Neither disagree, nor agree	Agree	Family	Family	Family	Family	Family	Family	Neither disagree, nor agree	Neither disagree, nor agree	Neither disagree, nor agree	13	6	0	7	0	0	0	Daily	Rarely/Never	Rarely/Never	Rarely/Never	6	0	0	6	0	0	0	At least once a week	Rarely/Never	At least once a week	Rarely/Never	Yes	Yes	Yes	Yes	No	Yes	3-4 times a week	0	Home and Work	Search Info	Yes	Yes	No
374	Agree	At least once a week	Agree	Neither disagree, nor agree	Neither disagree, nor agree	Family	Family	Family	Family	Family	Family	Agree	Neither disagree, nor agree	Agree	6	1	2	2	0	0	1	Daily	At least once a week	Daily	At least once a week	12	0	4	6	0	1	1	At least once a week	At least once a week	Daily	Daily	Yes	Yes	Yes	Yes	No	Yes	Daily	0	Home and Work	Search Info	Yes	Yes	No
375	Neither disagree, nor agree	Daily	Agree	Neither disagree, nor agree	Disagree	Family	Family	Family	Family	Family	Family	Agree	Disagree	Neither disagree, nor agree	14	3	8	3	0	0	0	Daily	At least once a week	Daily	Rarely/Never	10	0	5	5	0	0	0	Daily	At least once a month	At least once a week	Rarely/Never	Yes	Yes	Yes	Yes	No	Yes	Does not use	DK/DA
376	Neither disagree, nor agree	At least once a week	Agree	Disagree	Disagree	Family	Family	Family	Family	Family	Family	Agree	Neither disagree, nor agree	Neither disagree, nor agree	8	2	3	3	0	0	0	Daily	At least once a week	Daily	At least once a week	5	0	0	5	0	0	0	At least once a week	At least once a week	Daily	Daily	Yes	Yes	Yes	Yes	Yes	Yes	Daily	0	Home and Work	Search Info	Yes	Yes	No
377	Agree	At least once a week	Agree	Disagree	Disagree	Family	Family	Family	Family	Family	Family	Agree	Disagree	Neither disagree, nor agree	6	2	3	1	0	0	0	Daily	At least once a week	Daily	Rarely/Never	8	0	2	6	0	0	0	At least once a week	At least once a month	At least once a week	Rarely/Never	Yes	Yes	Yes	Yes	No	Yes	Daily	0	Home and Work	Search Info	Yes	No	No
378	Disagree	At least once a week	Strongly Agree	Disagree	Disagree	Family	Family	No one	No one	No one	No one	Agree	Neither disagree, nor agree	Neither disagree, nor agree	10	3	0	7	0	0	0	Daily	At least once a week	Daily	Rarely/Never	10	0	3	7	0	0	0	At least once a week	Rarely/Never	At least once a month	Rarely/Never	Yes	Yes	Yes	Yes	No	Yes	Does not use	Other
379	Agree	Daily	Disagree	Neither disagree, nor agree	Agree	Friends	Family	Family	Friends	Friends	Family	Agree	Agree	Agree	13	0	5	5	0	2	0	Daily	Rarely/Never	Daily	Daily	18	0	8	10	0	0	0	Daily	Rarely/Never	Daily	Daily	Yes	Yes	No	Yes	No	Yes	Daily	0	Home and Work	Occupy my free time	No	No	Yes
380	Agree	At least once a week	Disagree	Agree	Agree	Friends	Family	Family	Coworkers	Friends	Family	Agree	Neither disagree, nor agree	Agree	15	0	4	8	3	0	0	At least once a week	Rarely/Never	Daily	Rarely/Never	9	0	0	9	0	0	0	Daily	Rarely/Never	Daily	Daily	Yes	Yes	Yes	Yes	No	Yes	Daily	0	Home and Work	Study	Yes	No	Yes
381	Neither disagree, nor agree	At least once a week	Neither disagree, nor agree	Disagree	Agree	Family	Family	Family	Family	Family	Family	Agree	Neither disagree, nor agree	Agree	11	2	5	4	0	0	0	Daily	At least once a week	Rarely/Never	Rarely/Never	4	0	3	1	0	0	0	At least once a week	Rarely/Never	Rarely/Never	Rarely/Never	Yes	No	Yes	No	No	No	Does not use	Do not know how it works
382	Agree	At least once a week	Disagree	Neither disagree, nor agree	Agree	Family	Family	Family	Friends	Family	Friends	Agree	Neither disagree, nor agree	Neither disagree, nor agree	13	3	6	4	0	0	0	Daily	At least once a week	Daily	Rarely/Never	7	0	7	0	0	0	0	Daily	At least once a week	Daily	Rarely/Never	Yes	Yes	Yes	Yes	No	Yes	Does not use, but used before	Do not have time
383	Agree	At least once a week	Disagree	Neither disagree, nor agree	Agree	Family	Family	Friends	Friends	Friends	Family	Agree	Neither disagree, nor agree	Neither disagree, nor agree	13	3	6	4	0	0	0	Daily	At least once a week	Daily	Rarely/Never	10	0	0	10	0	0	0	Daily	Rarely/Never	At least once a week	At least once a week	Yes	Yes	Yes	Yes	No	Yes	Daily	0	Home	Occupy my free time	No	No	Yes
384	Agree	At least once a week	Neither disagree, nor agree	Disagree	Agree	Family	Family	Family	Friends	Family	Family	Neither disagree, nor agree	Disagree	Neither disagree, nor agree	14	2	4	8	0	0	0	Daily	At least once a week	Daily	Rarely/Never	8	0	2	6	0	0	0	Daily	Rarely/Never	At least once a week	Rarely/Never	Yes	Yes	Yes	Yes	No	Yes	Does not use, but used before	Does not interest me
385	Agree	At least once a week	Disagree	Neither disagree, nor agree	Agree	Family	Friends	Family	Friends	Friends	Family	Agree	Neither disagree, nor agree	Agree	12	2	4	6	0	0	0	Daily	Rarely/Never	Daily	Rarely/Never	9	0	0	9	0	0	0	At least once a week	Rarely/Never	Daily	At least once a week	Yes	Yes	Yes	Yes	No	No	Does not use, but used before	Do not have time
386	Agree	At least once a week	Disagree	Neither disagree, nor agree	Agree	Family	Family	Family	Family	Family	Family	Neither disagree, nor agree	Neither disagree, nor agree	Neither disagree, nor agree	11	1	6	4	0	0	0	Daily	Daily	Daily	Rarely/Never	6	0	6	0	0	0	0	Daily	Rarely/Never	Rarely/Never	Rarely/Never	Yes	Yes	Yes	No	No	No	Does not use	Other
387	Agree	At least once a week	Disagree	Neither disagree, nor agree	Neither disagree, nor agree	Family	Family	Family	Friends	Family	Friends	Neither disagree, nor agree	Neither disagree, nor agree	Neither disagree, nor agree	13	3	2	8	0	0	0	Daily	At least once a week	Daily	Rarely/Never	12	0	12	0	0	0	0	Daily	Rarely/Never	At least once a week	Rarely/Never	Yes	Yes	Yes	Yes	No	Yes	Does not use	It's complicated
388	Agree	Daily	Disagree	Neither disagree, nor agree	Agree	Family	Friends	Family	Friends	Friends	Family	Agree	Agree	Agree	14	4	6	4	0	0	0	Daily	At least once a week	Daily	Rarely/Never	10	0	7	3	0	0	0	Daily	Rarely/Never	Daily	Daily	Yes	Yes	Yes	Yes	No	Yes	Daily	0	Home	Talk to family/friends	No	No	Yes
389	Agree	Daily	Disagree	Disagree	Agree	Family	Family	Friends	Family	Family	Friends	Agree	Disagree	Agree	12	1	5	6	0	0	0	Daily	At least once a week	Daily	Rarely/Never	11	0	9	2	0	0	0	Daily	Rarely/Never	At least once a week	Rarely/Never	Yes	Yes	Yes	No	No	No	Does not use	Does not interest me
390	Agree	At least once a week	Disagree	Disagree	Agree	Family	Family	Family	Family	Family	Family	Agree	Disagree	Agree	13	1	6	6	0	0	0	Daily	At least once a week	Daily	Rarely/Never	10	0	8	2	0	0	0	Daily	Rarely/Never	Rarely/Never	Rarely/Never	Yes	Yes	Yes	No	No	No	Does not use	It's complicated
391	Agree	At least once a week	Disagree	Disagree	Agree	Family	Family	Family	Family	Family	Family	Agree	Disagree	Neither disagree, nor agree	12	6	4	2	0	0	0	Daily	At least once a week	Rarely/Never	Rarely/Never	6	0	6	0	0	0	0	Daily	Rarely/Never	Rarely/Never	Rarely/Never	Yes	No	Yes	No	No	No	Does not use	0
392	Neither disagree, nor agree	At least once a week	Strongly Disagree	Strongly Disagree	Agree	Family	Family	Family	Family	Family	Family	Agree	Disagree	Neither disagree, nor agree	11	1	6	4	0	0	0	Daily	At least once a week	Daily	Rarely/Never	8	0	7	0	1	0	0	Daily	At least once a week	Rarely/Never	Rarely/Never	Yes	Yes	Yes	No	No	No	Does not use	Do not know how it works
393	Agree	Daily	Disagree	Neither disagree, nor agree	Agree	Family	Family	Family	Family	Family	Family	Agree	Neither disagree, nor agree	Neither disagree, nor agree	16	1	4	6	2	0	3	Daily	At least once a week	Daily	Rarely/Never	6	0	6	0	0	0	0	Daily	Rarely/Never	Rarely/Never	Rarely/Never	Yes	Yes	Yes	No	No	No	Does not use	Does not interest me
394	Agree	At least once a week	Disagree	Agree	Agree	Family	Family	Friends	Friends	Family	Friends	Neither disagree, nor agree	Neither disagree, nor agree	Neither disagree, nor agree	15	3	5	7	0	0	0	Daily	At least once a week	Daily	Rarely/Never	12	1	3	8	0	0	0	Daily	At least once a week	Daily	Daily	Yes	Yes	Yes	Yes	No	Yes	3-4 times a week	0	Home	Talk to family/friends	Yes	No	Yes
395	Agree	At least once a week	Disagree	Neither disagree, nor agree	Agree	Friends	Family	Friends	Friends	Friends	Friends	Agree	Neither disagree, nor agree	Agree	17	0	3	10	4	0	0	At least once a week	Rarely/Never	Daily	At least once a week	15	0	7	5	3	0	0	Daily	Rarely/Never	Daily	Daily	Yes	Yes	Yes	Yes	No	Yes	Daily	0	Home and Work	Study	No	No	Yes
396	Neither disagree, nor agree	At least once a week	Disagree	Neither disagree, nor agree	Agree	Family	Family	Friends	Coworkers	Friends	Family	Agree	Neither disagree, nor agree	Neither disagree, nor agree	12	3	2	5	0	2	0	Daily	At least once a week	Daily	Rarely/Never	15	0	10	5	0	0	0	Daily	Rarely/Never	At least once a week	At least once a week	Yes	Yes	Yes	Yes	No	Yes	Daily	0	Home and Work	Study	No	No	Yes
397	Agree	At least once a week	Agree	Neither disagree, nor agree	Agree	Friends	Family	Family	Friends	Friends	Family	Agree	Neither disagree, nor agree	Neither disagree, nor agree	15	0	5	6	4	0	0	Daily	Rarely/Never	Daily	At least once a month	7	0	0	7	0	0	0	At least once a week	Rarely/Never	Daily	Daily	Yes	Yes	No	Yes	No	Yes	Daily	0	Home	Study	No	Yes	No
398	Agree	At least once a week	Disagree	Neither disagree, nor agree	Agree	Family	Family	Family	Family	Family	Friends	Agree	Neither disagree, nor agree	Agree	14	1	4	3	0	6	0	Daily	At least once a week	Daily	Rarely/Never	6	0	6	0	0	0	0	Daily	Rarely/Never	Rarely/Never	Rarely/Never	Yes	Yes	Yes	No	No	No	Does not use	Does not interest me
399	Agree	Daily	Disagree	Agree	Agree	Friends	Family	Family	Family	Family	Family	Agree	Neither disagree, nor agree	Agree	20	2	4	8	6	0	0	Daily	Rarely/Never	Daily	Rarely/Never	20	0	10	4	6	0	0	Daily	Rarely/Never	Daily	Daily	Yes	Yes	Yes	Yes	No	Yes	Daily	0	Home and Work	Everything (spontaneous - other)	No	No	Yes
400	Agree	At least once a week	Disagree	Neither disagree, nor agree	Agree	Family	Family	Friends	Coworkers	Friends	Friends	Agree	Neither disagree, nor agree	Agree	15	2	3	6	4	0	0	Daily	At least once a week	Daily	Rarely/Never	6	0	3	3	0	0	0	Daily	Rarely/Never	At least once a week	At least once a week	Yes	Yes	Yes	Yes	No	Yes	Daily	0	Home and Work	Study	Yes	No	No
401	Agree	At least once a week	Disagree	Agree	Agree	Friends	Family	Coworkers	Coworkers	Friends	Friends	Strongly Agree	Agree	Strongly Agree	14	2	4	8	0	0	0	Daily	Rarely/Never	Daily	Rarely/Never	10	2	6	2	0	0	0	Daily	Rarely/Never	Daily	Daily	Yes	Yes	Yes	Yes	No	Yes	Daily	0	Home and Work	Study	Yes	No	Yes
402	Agree	At least once a week	Disagree	Neither disagree, nor agree	Agree	Family	Family	Family	Family	Family	Family	Agree	Neither disagree, nor agree	Agree	11	1	4	6	0	0	0	Daily	Daily	Daily	Rarely/Never	8	0	6	2	0	0	0	Daily	At least once a week	At least once a week	Rarely/Never	Yes	Yes	Yes	No	No	No	Does not use	Does not interest me
403	Agree	At least once a week	Disagree	Neither disagree, nor agree	Agree	Family	Family	Family	Family	Family	Friends	Agree	Neither disagree, nor agree	Neither disagree, nor agree	11	1	8	2	0	0	0	Daily	Daily	Daily	Rarely/Never	6	0	6	0	0	0	0	Daily	Rarely/Never	Rarely/Never	Rarely/Never	Yes	Yes	Yes	No	No	No	Does not use	It's complicated
404	Neither disagree, nor agree	Rarely/Never	Disagree	Disagree	Neither disagree, nor agree	Family	Family	Friends	Friends	Friends	Family	Agree	Neither disagree, nor agree	0	10	2	8	0	0	0	0	Daily	Rarely/Never	Daily	Rarely/Never	7	0	7	0	0	0	0	Daily	Rarely/Never	Daily	At least once a week	Yes	Yes	Yes	Yes	No	Yes	3-4 times a week	0	Home and Work	Occupy my free time	No	No	No
405	Agree	At least once a week	Disagree	Neither disagree, nor agree	Agree	Family	Family	Friends	Friends	Friends	Family	Agree	Agree	Agree	13	3	2	8	0	0	0	Daily	At least once a week	Daily	Rarely/Never	10	0	2	6	2	0	0	Daily	Rarely/Never	At least once a week	Daily	Yes	Yes	Yes	Yes	Yes	Yes	Daily	0	Home and Work	Study	No	No	Yes
406	Agree	At least once a week	Disagree	Disagree	Agree	Family	Friends	Family	Friends	Friends	Family	Agree	Agree	Agree	16	2	4	6	4	0	0	Daily	At least once a week	Daily	At least once a week	9	0	6	3	0	0	0	Daily	Rarely/Never	Daily	Daily	Yes	Yes	Yes	Yes	No	Yes	Daily	0	Home	Occupy my free time	No	No	Yes
407	Agree	Daily	Disagree	Neither disagree, nor agree	Agree	Family	Family	Friends	Coworkers	Friends	Friends	Agree	Neither disagree, nor agree	Agree	13	4	3	6	0	0	0	Daily	At least once a week	Daily	Rarely/Never	8	0	4	4	0	0	0	Daily	At least once a week	At least once a week	Daily	Yes	Yes	Yes	Yes	Yes	Yes	Daily	0	Home and Work	Study	Yes	No	No
408	Agree	At least once a week	Disagree	Neither disagree, nor agree	Agree	Family	Friends	Friends	Friends	Friends	Family	Agree	Agree	Agree	12	2	4	6	0	0	0	Daily	At least once a week	Daily	Rarely/Never	9	0	5	4	0	0	0	Daily	At least once a week	Daily	Daily	Yes	Yes	Yes	Yes	No	Yes	Daily	0	Home and Work	Study	Yes	No	No
409	Neither disagree, nor agree	At least once a week	Disagree	Neither disagree, nor agree	Agree	Friends	Family	Friends	Friends	Family	Family	Agree	Neither disagree, nor agree	Agree	13	3	2	6	0	0	2	Daily	At least once a week	Daily	Rarely/Never	6	0	5	1	0	0	0	Daily	Rarely/Never	At least once a week	Rarely/Never	Yes	Yes	Yes	Yes	No	Yes	Does not use	Do not have time
410	Agree	At least once a week	Disagree	Disagree	Agree	Friends	Family	Family	Friends	Family	Friends	Agree	Neither disagree, nor agree	Agree	17	3	4	6	0	0	4	Daily	At least once a week	Daily	Rarely/Never	7	0	5	2	0	0	0	Daily	Rarely/Never	At least once a week	Rarely/Never	Yes	Yes	Yes	Yes	No	Yes	Does not use	Do not have time
411	Agree	Rarely/Never	Neither disagree, nor agree	Neither disagree, nor agree	Neither disagree, nor agree	Family	Family	Friends	Family	Family	Friends	Agree	Neither disagree, nor agree	Neither disagree, nor agree	22	3	6	7	0	0	6	Daily	At least once a month	Daily	Rarely/Never	10	0	8	2	0	0	0	Daily	Rarely/Never	At least once a week	Rarely/Never	Yes	Yes	Yes	No	No	No	Does not use	Do not have a computer
412	Agree	At least once a week	Disagree	Agree	Agree	Family	Family	Family	Friends	Friends	Family	Agree	Agree	Agree	17	2	3	9	0	0	3	Daily	At least once a week	Daily	At least once a week	10	0	8	2	0	0	0	Daily	Rarely/Never	Daily	Daily	Yes	Yes	Yes	Yes	No	Yes	Daily	0	Home	Occupy my free time	No	No	Yes
413	Agree	At least once a week	Disagree	Disagree	Agree	Family	Family	Family	Family	Family	Family	Agree	Neither disagree, nor agree	Agree	13	5	0	8	0	0	0	Daily	At least once a week	Rarely/Never	Rarely/Never	7	0	6	1	0	0	0	Daily	At least once a week	Rarely/Never	Rarely/Never	Yes	Yes	Yes	No	No	No	Does not use	Does not interest me
414	Neither disagree, nor agree	At least once a week	Disagree	Disagree	Neither disagree, nor agree	Family	Family	Family	Family	Family	Family	Agree	Neither disagree, nor agree	Agree	14	1	4	6	0	0	3	Daily	At least once a week	Daily	Rarely/Never	8	0	8	0	0	0	0	Daily	Rarely/Never	At least once a week	Rarely/Never	Yes	Yes	Yes	No	No	No	Does not use	Do not know how it works
415	Agree	At least once a week	Disagree	Disagree	Agree	Friends	Friends	Friends	Friends	Friends	Friends	Agree	Neither disagree, nor agree	Agree	12	2	3	7	0	0	0	Daily	At least once a week	Daily	Rarely/Never	11	0	9	2	0	0	0	Daily	Rarely/Never	Daily	Daily	Yes	Yes	Yes	Yes	No	Yes	Daily	0	Home and Work	Study	No	No	Yes
416	Agree	At least once a week	Disagree	Disagree	Agree	Family	Family	Family	Friends	Family	Friends	Agree	Neither disagree, nor agree	Neither disagree, nor agree	15	1	6	8	0	0	0	Daily	At least once a week	Daily	Rarely/Never	10	0	8	2	0	0	0	Daily	At least once a week	At least once a week	Rarely/Never	Yes	Yes	Yes	No	No	No	Does not use	Does not interest me
417	Agree	At least once a week	Disagree	Disagree	Agree	Family	Family	Family	Friends	Family	Friends	Agree	Disagree	Agree	17	1	4	8	0	0	4	Daily	At least once a week	Daily	Rarely/Never	6	0	6	0	0	0	0	Daily	Rarely/Never	Rarely/Never	Rarely/Never	Yes	Yes	Yes	No	No	No	Does not use	Do not have time
[truncated: 75 more columns]
